# Supplementary material for: Evaluation of Global RNA Amplification and Its Use for High-Throughput Transcript Analysis of Laser-Microdissected Endosperm
Source: Int J Plant Genomics. 2007 Apr 10;2007:61028. doi: 10.1155/2007/61028 (PMC1939914; doi:10.1155/2007/61028)
Supplement: Supplementary file 1 — Supplementary Table 1 provides a list of approximately 2700 loci preferentially expressed in 4 DAP endosperm compared to 4 DAP silique. The loci were identified using a 2-fold cutoff and a P value of < .05 calculated from four hybridizations. [file 61028.f1.xls]

## Sheet: 2fold0.05endo
Supplementary Table 1.List of genes enriched in 4 DAP endosperm sample compared to the silique (identified using a 2-fold cut off and P value cut off of 0.05).
Oligo_id	AGI number	Description	Log2 ratio	p value
A009703_01	At3g15960	hypothetical protein	-3.57825	1.61847e-06
A016842_01	At5g05030	expressed protein	-3.51975	0.000275429
A006362_01	At2g20170	hypothetical protein	-3.48872	0.00233674
A023580_01	At2g04750	fimbrin -related	-3.29378	0.00117188
A000691_01	At1g59920	hypothetical protein	-3.28019	0.000210305
A006195_01	At2g43520	trypsin inhibitor -related	-3.2782	0.00023559
A023069_01	At5g63250	glycosyl hydrolase family 17	-3.25072	0.000242897
A012855_01	At4g21040	Dof zinc finger protein	-3.22606	0.000340529
A009329_01	At3g25280	nitrate transporter -related	-3.18222	0.000174467
A023195_01		Genomic sequence for Arabidopsis thaliana BAC F21J9 from chromosome I	-3.16731	0.000886636
A014527_01	At4g26470	calcium-binding EF-hand family protein	-3.15793	0.00166063
A021463_01	At5g40430	myb family transcription factor (MYB22)	-3.13203	0.000371708
A012588_01	At3g59790	mitogen-activated protein kinase (MAPK), putative (MPK10)	-3.12659	0.000124156
A002510_01	At1g19320	thaumatin family	-3.10717	0.00325004
A017576_01	At5g37520	hypothetical protein	-3.09583	0.016091
A018316_01	At5g41250	hypothetical protein	-3.09223	1.41022e-05
A022887_01	At5g24440	RNA-binding protein, putative	-3.07915	0.000593284
A019347_01	At5g07160	bZIP family transcription factor	-3.04081	0.000434846
A022716_01		Arabidopsis thaliana genomic DNA, chromosome 3, P1 clone: MSA6	-3.01997	0.00147657
A021363_01	At3g17230	invertase/pectin methylesterase inhibitor family	-3.01906	0.000278231
A006302_01	At2g19970	pathogenesis-related protein, putative	-3.01866	0.00347643
A013939_01	At4g04580	myb family transcription factor	-3.00242	0.00150686
A002547_01	At1g31250	proline-rich protein family	-2.98096	0.003521
A000532_01		Genomic sequence for Arabidopsis thaliana BAC T24P13 from chromosome I	-2.98054	0.000963174
A001112_01	At1g65300	MADS-box protein	-2.97088	0.000233632
A022685_01	At5g07120	expressed protein	-2.96848	5.65244e-05
A005990_01	At5g26630	MADS-box protein	-2.95786	1.23262e-05
A010839_01	At3g23060	zinc finger (C3HC4-type RING finger) protein family	-2.90684	0.000419101
A011640_01	At3g13370	hypothetical protein	-2.90471	8.41807e-05
A023368_01		Arabidopsis thaliana genomic DNA, chromosome 5, P1 clone:MTH16	-2.90081	7.43798e-05
A018550_01	At5g17470	calmodulin-related protein, putative	-2.89619	0.00153675
A015103_01	At4g10490	oxidoreductase, 2OG-Fe(II) oxygenase family	-2.89167	0.000203642
A011401_01	At3g10510	Kelch repeat containing F-box protein family	-2.88879	5.30244e-05
A023872_01	At1g61320	hypothetical protein	-2.87548	0.000596674
A014162_01		Arabidopsis thaliana DNA chromosome 4, BAC clone F28M11 (ESSA project)	-2.86914	4.46808e-05
A023340_01	At2g43660	glycosyl hydrolase family 17	-2.86659	0.000699212
A022472_01	At4g12140	zinc finger (C3HC4-type RING finger) protein family	-2.86175	0.00380141
A010914_01	At3g61500	hypothetical protein	-2.85311	0.00055503
A016054_01	At5g20710	glycosyl hydrolase family 35 (beta-galactosidase)	-2.85256	0.000887348
A015176_01	At4g36700	cupin domain-containing protein	-2.82761	0.000496146
A023772_01	At1g59670	glutathione transferase, putative	-2.8181	0.00118982
A025424_01	At2g18720	translation initiation factor eIF-2 gamma subunit, putative	-2.80711	0.000233752
A023026_01	At5g22980	serine carboxypeptidase III, putative	-2.80427	0.000351172
A001533_01	At1g65090	hypothetical protein	-2.80279	0.00464001
A021260_01	At4g34970	actin depolymerizing factor - like protein	-2.79491	0.000272336
A013288_01	At4g10220	hypothetical protein	-2.78192	0.00103208
A023210_01	At1g60390	polygalacturonase isoenzyme 1 beta subunit -related	-2.7817	0.00270718
A024129_01	At5g27000	kinesin-related protein	-2.77959	0.000126507
A000018_01	At1g12170	F-box protein family	-2.77659	0.00482718
A019354_01	At5g63240	glycosyl hydrolase family 17	-2.77226	0.00132819
A009058_01	At3g24780	hypothetical protein	-2.7615	0.000592948
A012747_01	At3g15450	expressed protein	-2.76107	0.000135369
A023377_01	At2g44240	expressed protein	-2.74745	0.00297076
A018751_01	At5g64630	transducin / WD-40 repeat protein family	-2.73838	0.00327908
A018509_01	At5g14960	DP-E2F-related 2	-2.73434	0.00150703
A010567_01	At3g25750	F-box protein family	-2.73072	0.00202598
A006909_01	At2g01240	hypothetical protein	-2.71086	3.29955e-05
A017379_01	At5g06020	self-incompatibility protein-related	-2.70642	0.000843155
A017129_01	At5g59620	plant transposase (Ptta/En/Spm) family	-2.70462	5.78474e-05
A023531_01	At2g15590	expressed protein	-2.70027	0.00042703
A025964_01	At3g20130	cytochrome P450 family	-2.6984	4.85068e-05
A023691_01	At2g42090	actin -related	-2.69796	0.000699381
A012230_01	At3g01570	oleosin	-2.6926	0.000721083
A021723_01	At1g65360	MADS-box protein	-2.69021	0.000914459
A012225_01	At3g20030	F-box protein family	-2.68951	0.000577414
A023042_01	At5g08600	hypothetical protein	-2.68521	0.0014704
A024732_01	At5g59100	subtilisin-like serine protease	-2.67422	0.000969199
A024577_01	At4g39670	expressed protein	-2.67274	0.00216109
A006667_01	At2g16960	importin, beta subunit -related	-2.67142	0.00114779
A021515_01	At5g09490	40S ribosomal protein S15 (RPS15B)	-2.66472	0.000293734
A013836_01	At4g37960	expressed protein	-2.66043	6.34318e-05
A021348_01	At3g56520	No apical meristem (NAM) protein family	-2.65465	0.00391417
A023194_01	At1g24240	ribosomal protein L19, putative	-2.64884	0.00647738
A012555_01	At3g13010	hypothetical protein	-2.64129	4.42444e-05
A021446_01	At5g53610	glycosyl hydrolase family 17	-2.63366	0.00064243
A012593_01	At3g24790	protein kinase family	-2.62677	0.00199797
A010020_01	At3g05460	expressed protein	-2.62637	0.000531738
A012206_01	At3g03410	calmodulin-related protein, putative	-2.62339	0.00118295
A022912_01	At5g41720	F-box protein family	-2.62125	0.000753434
A000296_01	At1g69900	hypothetical protein	-2.62006	0.0117031
A012893_01	At4g27140	2S seed storage protein 1 (2S albumin storage protein) (NWMU1 - 2S albumin 1)	-2.60036	0.000354375
A012063_01	At3g25990	DNA-binding protein, GT-1 -related	-2.59706	0.00412635
A018695_01	At5g06540	pentatricopeptide (PPR) repeat-containing protein	-2.59637	8.51895e-05
A009234_01	At3g42850	galactokinase - related	-2.59386	1.76485e-05
A000878_01	At1g47840	hexokinase -related	-2.5904	0.000903561
A016718_01	At5g52150	zinc finger (C3HC4-type RING finger) protein family	-2.58864	0.000693107
A007091_01	At2g42340	hypothetical protein	-2.58828	1.72183e-06
A006413_01	At2g39640	glycosyl hydrolase family 17	-2.58751	0.000575453
A000631_01	At1g64290	F-box protein-related	-2.58418	0.000371143
A015572_01	At5g53780	hypothetical protein	-2.57286	0.000177329
A018951_01	At5g38960	germin-like protein, putative	-2.57072	0.00279211
A023068_01	At5g63230	glycosyl hydrolase family 17	-2.56827	0.00227669
A015961_01	At5g47670	leafy cotyledon 1-related L1L protein	-2.56678	0.00125554
A007079_01	At2g36660	polyadenylate-binding protein (PABP), putative	-2.56376	9.38798e-06
A023860_01	At1g12190	F-box protein family	-2.56191	0.000854622
A022802_01	At3g31930	hypothetical protein	-2.55857	0.00770636
A016642_01	At5g03930	hypothetical protein	-2.55498	0.00137381
A022827_01	At5g56260	dimethylmenaquinone methyltransferase family	-2.55176	0.0032016
A021621_01	At2g25700	E3 ubiquitin ligase SCF complex subunit SKP1/ASK1 (At3), putative	-2.54887	0.000180155
A024409_01	At5g11220	expressed protein	-2.54218	0.000363362
A006427_01	At2g18880	hypothetical protein	-2.53878	0.00135132
A000885_01	At1g47760	MADS-box protein	-2.5362	0.00145779
A002631_01	At1g79360	transporter - related	-2.53241	0.000166594
A023834_01	At1g24570	F12A21.2 -related	-2.52837	2.9479e-05
A017243_01	At5g55080	GTP-binding protein, putative	-2.52483	0.00236942
A018219_01	At5g13210	expressed protein	-2.52276	0.000100188
A017101_01	At5g67270	expressed protein	-2.52264	3.61982e-05
A001520_01	At1g73560	lipid transfer protein family	-2.51963	0.00217485
A000452_01	At1g36340	ubiquitin-conjugating enzyme family	-2.51936	0.00285457
A011312_01	At3g16900	hypothetical protein	-2.5191	0.00151043
A003698_01	At1g30520	AMP-dependent synthetase and ligase family	-2.51123	0.000315411
A022278_01	At4g18870	heat shock transcription factor family	-2.50728	0.000637391
A014115_01	At4g28040	nodulin N21 family protein	-2.50575	1.74572e-05
A003909_01	At1g51960	calmodulin-binding protein family	-2.50521	0.000329863
A015737_01	At5g13600	photoreceptor-interacting protein-related; non-phototropic hypocotyl-like protein	-2.50135	0.00225656
A004829_01	At1g55550	kinesin-related protein	-2.50078	0.000382564
A023204_01	At1g78990	acetyl-CoA:benzylalcohol acetyltranferase - related	-2.49853	0.000545004
A022892_01	At3g21170	F-box protein family	-2.49835	0.000414022
A014409_01	At4g32100	hypothetical protein	-2.49818	0.0016861
A001523_01	At1g73550	protease inhibitor/seed storage/lipid transfer protein (LTP) family	-2.49417	0.000574261
A021034_01	At4g27440	protochlorophyllide reductase B (PCR B/POR B)	-2.49374	1.29966e-05
A003534_01	At1g78220	14-3-3 protein GF14 pi (grf13)	-2.49342	0.00599527
A014734_01	At4g16460	hypothetical protein	-2.49139	1.47089e-05
A002886_01	At1g15320	hypothetical protein	-2.48807	5.68508e-05
A016079_01	At5g50770	short-chain dehydrogenase/reductase family protein	-2.48718	0.000828548
A018740_01	At5g48750	auxin-induced protein, putative	-2.48303	0.000709587
A016061_01	At5g65370	hypothetical protein	-2.48035	0.000831836
A000330_01	At1g20060	kinesin-related protein	-2.47934	0.000649769
A009351_01	At3g54550	hypothetical protein	-2.47628	0.00105583
A014342_01	At4g21020	late embryogenesis abundant (LEA) domain-containing protein	-2.46895	0.000106858
A011469_01	At3g09940	monodehydroascorbate reductase, putative	-2.46331	0.00141157
A007390_01	At2g40580	protein kinase family	-2.46156	0.00246139
A005940_01	At5g27330	glutamic acid-rich protein	-2.46084	3.65925e-05
A000713_01	At1g42980	hypothetical protein	-2.46036	0.00349238
A000508_01	At1g22120	hypothetical protein	-2.45708	3.57262e-05
A015899_01	At5g50090	expressed protein	-2.45512	0.00058697
A023425_01	At2g32460	myb family transcription factor (MYB101)	-2.45462	8.28455e-05
A021016_01	At5g59520	zinc transporter (ZIP2)	-2.45417	0.000168277
A004677_01	At1g65330	MADS-box protein	-2.4536	0.0019134
A023687_01	At2g17690	F-box protein family	-2.4517	0.000138304
A000323_01	At1g69200	pfkB type carbohydrate kinase protein family	-2.4513	0.00020862
A018515_01	At5g38450	cytochrome P450 family	-2.44867	0.000870463
A001272_01	At1g15180	MATE efflux protein - related	-2.44803	0.00208158
A011198_01	At3g60140	glycosyl hydrolase family 1, beta-glucosidase	-2.44547	3.14071e-05
A024048_01	At3g03910	glutamate dehydrogenase -related	-2.44424	0.000658021
A003051_01	At1g51910	light repressible receptor protein kinase -related	-2.44355	0.00406206
A015036_01	At4g18430	GTP-binding protein, putative	-2.43831	0.000135206
A013181_01	At4g25530	homeodomain protein, FWA	-2.43421	6.17729e-05
A022775_01	At3g10900	glycosyl hydrolase family 5/cellulase ((1-4)-beta-mannan endohydrolase)	-2.4315	0.00281377
A007118_01	At2g24810	thaumatin family	-2.42946	0.00194005
A018944_01	At5g54990	zinc finger (C3HC4-type RING finger) protein family	-2.42938	0.00121494
A004182_01	At1g77780	glycosyl hydrolase family 17	-2.41929	0.0205993
A023265_01	At1g14020	growth regulator protein -related	-2.41911	0.000812126
A021482_01	At5g12060	self-incompatibility protein-related	-2.40665	0.000612492
A004321_01	At1g74600	pentatricopeptide (PPR) repeat-containing protein	-2.40519	0.00153103
A007359_01	At2g43670	glycosyl hydrolase family 17	-2.40365	0.000145393
A002456_01	At1g29010	hypothetical protein	-2.39505	0.000253429
A011923_01	At3g60840	microtubule associated protein (MAP65/ASE1) family	-2.39064	0.000404371
A018114_01	At5g66110	heavy-metal-associated domain-containing protein	-2.38829	0.000157378
A012867_01	At4g21010	expressed protein	-2.38025	0.000250839
A019346_01	At5g07210	two-component response regulator protein family	-2.37558	0.000686175
A007682_01	At2g32370	homeodomain protein	-2.3745	0.000164142
A004570_01	At1g30710	FAD-linked oxidoreductase family	-2.37053	0.0109232
A000921_01	At1g77960	hypothetical protein	-2.37011	0.000961871
A024360_01	At1g15380	glyoxalase family protein (lactoylglutathione lyase family protein)	-2.36881	0.00191371
A000155_01	At1g24130	transducin / WD-40 repeat protein family	-2.36832	0.00209798
A013263_01	At4g39000	glycosyl hydrolase family 9	-2.35653	0.000209186
A025357_01	At1g65890	AMP-dependent synthetase and ligase family	-2.35525	0.00248599
A003256_01	At1g07690	hypothetical protein	-2.35245	0.0111055
A022327_01	At4g21080	Dof zinc finger protein	-2.35188	0.00105952
A011241_01	At3g55060	centromere protein - like	-2.35052	6.01666e-05
A003670_01	At1g63930	hypothetical protein	-2.35043	9.28041e-07
A021373_01	At3g28990	hypothetical protein	-2.34979	0.00485659
A022251_01	At5g10220	annexin -related protein	-2.34483	0.000277023
A023672_01	At2g22040	transducin / WD-40 repeat protein family	-2.34033	0.00110891
A017720_01	At5g60220	senescence-associated protein family	-2.33958	0.000803889
A023955_01		Arabidopsis thaliana chromosome 1 BAC F4M15 genomic sequence	-2.33864	0.00037509
A016100_01	At5g62490	AtHVA22b-related protein	-2.33395	0.000404021
A015546_01		Arabidopsis thaliana genomic DNA, chromosome 5, P1 clone:MSL3	-2.32809	0.000859264
A015818_01	At5g52330	expressed protein	-2.32645	0.000631048
A017685_01	At5g05180	expressed protein	-2.32358	0.00467617
A021502_01	At5g06030	self-incompatibility protein-related	-2.32163	0.0132247
A001014_01	At1g59540	kinesin-related protein	-2.31712	0.00125986
A003578_01		Sequence of BAC F21F23 from Arabidopsis thaliana chromosome 1	-2.31597	3.92629e-05
A016795_01	At5g64110	peroxidase, putative	-2.31378	0.00594538
A008844_01	At2g26320	MADS-box protein	-2.3118	0.00619687
A009500_01	At3g24440	expressed protein	-2.31149	5.03456e-05
A000588_01	At1g09510	cinnamyl-alcohol dehydrogenase (CAD) family	-2.30741	0.00119272
A002665_01	At1g60400	F-box protein family	-2.30703	0.000257419
A000926_01	At1g45100	polyadenylate-binding protein (poly(A)-binding protein), putative	-2.30498	0.000733468
A003127_01	At1g30110	diadenosine 5',5'''-P1,P4-tetraphosphate hydrolase, putative	-2.29871	0.00163628
A022668_01	At3g43820	hypothetical protein	-2.29679	0.000104997
A017976_01	At5g50050	hypothetical protein	-2.29574	0.00039112
A000295_01		Genomic sequence for Arabidopsis thaliana BAC T7N9 from chromosome I	-2.292	0.000471568
A002693_01	At1g08560	syntaxin of plants SYP111 (KNOLLE)	-2.29174	6.1248e-05
A004687_01		Genomic sequence for Arabidopsis thaliana BAC T26F17 from chromosome I	-2.29096	0.000221769
A022836_01		Arabidopsis thaliana genomic DNA, chromosome 5, P1 clone:MJJ3	-2.27995	0.000398127
A003255_01	At1g07650	leucine-rich repeat transmembrane protein kinase, putative	-2.27756	0.00243734
A000106_01	At1g05220	hypothetical protein	-2.27502	3.2446e-05
A006773_01	At2g35880	expressed protein	-2.27349	0.000503729
A022963_01	At5g48980	Kelch repeat containing F-box protein family	-2.27019	0.0026287
A016781_01	At5g09360	laccase (diphenol oxidase) family	-2.26977	0.00058367
A003638_01	At1g20795	hypothetical protein	-2.26529	0.0067229
A012514_01	At3g54330	expressed protein	-2.26469	0.000247794
A011803_01	At3g30842	ABC transporter protein, putative	-2.26292	0.00118821
A022192_01	At3g59610	jacalin lectin family	-2.25654	0.00678926
A003172_01	At1g34904	retrofit -related	-2.25639	0.000536573
A017064_01	At5g66820	expressed protein	-2.25464	0.000175479
A000695_01	At1g48930	glycosyl hydrolase family 9 (endo-1,4-beta-glucanase)	-2.25406	0.00716934
A000152_01	At1g49770	bHLH protein family	-2.25385	0.0017925
A017248_01	At5g59240	40S ribosomal protein S8 (RPS8B)	-2.24593	0.0014395
A016517_01	At5g17160	protein (fragment) -related	-2.24391	0.00726797
A008692_01	At2g15890	expressed protein	-2.24277	4.215e-05
A010454_01	At3g24220	9-cis-epoxycarotenoid dioxygenase [neoxanthin cleavage enzyme](NC1)(NCED1), putative	-2.24209	0.00011194
A023460_01	At2g19910	hypothetical protein	-2.2355	0.000715437
A006339_01	At2g03290	emp24/gp25L/p24 family	-2.23363	2.47976e-05
A004412_01	At1g78500	pentacyclic triterpene synthase (04C11) (ATPEN1), putative	-2.23266	0.00153678
A000752_01	At1g18350	mitogen-activated protein kinase kinase (MAPKK), putative (MKK7)	-2.232	0.000135416
A004811_01		Arabidopsis thaliana chromosome I BAC F9L11 genomic sequence	-2.23121	0.00143577
A007690_01	At2g03770	sulfotransferase family	-2.23022	0.00116179
A001726_01	At1g71320	F-box protein family	-2.23013	0.000357597
A015418_01	At4g26030	hypothetical protein	-2.22998	0.000136248
A011061_01	At3g19350	hypothetical protein	-2.22288	0.00250637
A001114_01		Sequence of BAC F14L17 from Arabidopsis thaliana chromosome 1	-2.22262	0.00255561
A000379_01	At1g68510	lateral organ boundaries (LOB) domain protein 42 (LBD42)	-2.22234	0.000253572
A009043_01	At3g59590	jacalin lectin family	-2.22206	0.00160728
A011357_01	At3g43290	hypothetical protein	-2.2204	0.00530149
A004367_01	At1g69760	expressed protein	-2.21825	1.27776e-05
A004104_01		Sequence of BAC T1K7 from Arabidopsis thaliana chromosome 1	-2.21816	0.000555793
A016886_01	At5g24490	expressed protein	-2.21664	7.53036e-05
A004713_01		Genomic sequence for Arabidopsis thaliana BAC T19E23 from chromosome I	-2.21519	2.89865e-05
A015039_01	At4g05470	F-box protein family, AtFBL21	-2.21417	0.000203883
A013427_01	At4g01270	zinc finger (C3HC4-type RING finger) protein family	-2.2133	0.00161798
A008998_01	At3g25160	ER lumen protein retaining receptor -related	-2.21059	0.00247145
A000751_01	At1g31530	endonuclease/exonuclease/phosphatase family	-2.20999	0.00125648
A005380_01	At5g59170	proline-rich protein family	-2.20856	0.0056377
A006588_01		Arabidopsis thaliana chromosome II section 15 of 255 of the complete sequence. Sequence from clones F19B11, T18C20	-2.20831	0.0210337
A012891_01	At4g00540	myb family transcription factor	-2.2052	3.70833e-05
A018747_01	At5g44450	expressed protein	-2.20454	0.000350916
A018457_01	At5g56200	hypothetical protein	-2.199	0.000475622
A001381_01	At1g25270	nodulin N21 family protein	-2.19875	0.000168852
A006170_01	At2g28040	chloroplast nucleoid DNA binding protein -related	-2.1986	0.000367611
A023697_01	At1g64870	hypothetical protein	-2.19627	0.00029757
A022346_01	At4g22030	F-box protein family	-2.19425	0.00162789
A003561_01	At1g15790	expressed protein	-2.19315	0.00591601
A016007_01	At5g54350	hypothetical protein	-2.18691	6.7152e-05
A001823_01	At1g04520	hypothetical protein	-2.18656	2.20294e-05
A005783_01	At1g02280	GTP-binding protein -related	-2.1847	0.000592305
A022982_01	At5g66710	protein kinase, putative	-2.17996	0.000155062
A004067_01	At1g78030	expressed protein	-2.17854	7.42028e-05
A001581_01	At1g05160	ent-kaurenoic acid hydroxylase (KAO1) / cytochrome P450 88A3	-2.17729	0.000102497
A022470_01	At4g31900	chromatin remodeling factor, putative	-2.17563	0.000334786
A018781_01	At5g17670	expressed protein	-2.17343	0.00705823
A007787_01	At2g15740	C2H2-type zinc finger protein -related	-2.17224	0.0237832
A007453_01	At2g41440	expressed protein	-2.16931	0.000198024
A008923_01	At3g26790	transcriptional regulator (FUSCA3)	-2.16575	0.00119869
A025900_01	At1g71890	sucrose transporter (sucrose-proton symporter)	-2.16546	0.000141527
A012115_01	At3g18680	aspartate/glutamate/uridylate kinase family	-2.161	0.00179852
A024223_01	At2g47350	expressed protein	-2.16046	0.000105231
A021931_01	At3g14600	60S ribosomal protein L18A (RPL18aC)	-2.15439	0.00762909
A014142_01	At4g23110	hypothetical protein	-2.15375	0.00740291
A014272_01	At4g12740	adenine DNA glycosylase like protein	-2.15372	0.0011826
A007472_01	At2g20290	myosin heavy chain -related	-2.15109	0.00504271
A002336_01	At1g32280	protease inhibitor/seed storage/lipid transfer protein (LTP) family	-2.15095	0.000412794
A023444_01	At2g37530	hypothetical protein	-2.14865	2.15126e-05
A022768_01	At3g22030	hypothetical protein	-2.14809	0.000825815
A010833_01	At3g19210	DNA repair protein RAD54, putative	-2.14763	0.000207552
A000409_01	At1g70560	alliinase -related	-2.14729	0.000973101
A003161_01	At1g01770	expressed protein	-2.14388	2.61671e-05
A007358_01	At2g14540	serpin family	-2.14113	0.00699066
A002843_01	At1g16330	cyclin family	-2.13864	0.00205505
A010060_01	At3g10780	emp24/gp25L/p24 family	-2.13741	0.000118921
A016561_01	At5g16250	expressed protein	-2.13442	0.0222733
A003173_01	At1g67820	protein phosphatase 2C (PP2C), putative	-2.13319	0.00109201
A021780_01	At3g09680	40S ribosomal protein S23 (RPS23A)	-2.1331	0.00447662
A018718_01	At5g48770	disease resistance protein (TIR-NBS-LRR class), putative	-2.13289	4.17523e-05
A020734_01	At1g17020	oxidoreductase, 2OG-Fe(II) oxygenase family	-2.13086	0.00383195
A003793_01	At1g67810	F12A21.6	-2.12973	0.000390812
A016090_01	At5g50730	hypothetical protein	-2.12494	0.000259566
A023222_01	At1g03300	expressed protein	-2.12343	0.000182714
A021713_01		Genomic sequence for Arabidopsis thaliana BAC T19E23 from chromosome I	-2.12227	0.000894357
A026085_01	At3g14075	lipase (class 3) family	-2.12149	0.00159711
A020659_01	At3g03630	cysteine synthase, chloroplast (O-acetylserine (thiol)-lyase/O-acetylserine sulfhydrylase), putative	-2.11991	0.0014189
A012953_01	At4g19970	hypothetical protein common family	-2.11845	0.00194234
A020050_01	At3g53900	uracil phosphoribosyltransferase-related protein	-2.1174	0.0142422
A017019_01	At5g17800	myb family transcription factor (MYB56)	-2.11573	0.00074224
A015245_01	At4g03110	RNA-binding protein, putative	-2.11567	0.000100375
A005557_01	At3g51890	expressed protein	-2.11452	0.00132883
A011197_01	At3g48700	expressed protein	-2.11429	0.000661396
A000204_01		Genomic sequence for Arabidopsis thaliana BAC T30E16 from chromosome I	-2.11408	0.000298406
A004283_01	At1g63240	expressed protein	-2.11272	0.000388156
A013882_01	At4g26760	microtubule associated protein (MAP65/ASE1) family	-2.11167	0.0016647
A001137_01	At1g30690	expressed protein	-2.11017	0.000215038
A001978_01	At1g59800	hypothetical protein	-2.10971	0.0156397
A015687_01	At5g10170	myo-inositol-1-phosphate synthase -related protein	-2.10855	0.000364972
A023196_01	At1g23160	GH3-related auxin-regulated protein	-2.10649	0.0119799
A021614_01	At2g16760	expressed protein	-2.10406	0.00135976
A000923_01	At1g16980	alpha,alpha-trehalose-phosphate synthase, UDP-forming (trehalose-6-phosphate synthase/UDP-glucose-glucosephosphate glucosyltransferase), putative	-2.10384	0.00169675
A012655_01	At3g23970	F-box protein family	-2.10279	3.70623e-05
A009710_01		Arabidopsis thaliana genomic DNA, chromosome 3, P1 clone: MVI11	-2.10252	1.58321e-05
A022494_01	At4g11400	hypothetical protein	-2.10242	0.0001759
A006408_01	At2g36560	hypothetical protein	-2.10085	0.000171244
A007356_01	At2g33640	DHHC-type zinc finger domain-containing protein	-2.10004	0.000752101
A022391_01	At4g35730	expressed protein	-2.09998	0.000909809
A002817_01	At1g51210	glycosyltransferase family	-2.09788	6.65564e-05
A019974_01	At3g01070	plastocyanin-like domain containing protein	-2.09714	0.000441852
A024104_01	At1g17030	expressed protein	-2.09689	6.78294e-05
A016159_01		Arabidopsis thaliana genomic DNA, chromosome 5, P1 clone:MLF18	-2.09557	0.00164416
A013828_01	At4g25140	oleosin	-2.09477	0.000657514
A016387_01	At5g51210	oleosin	-2.09166	0.000139265
A017847_01	At5g25080	expressed protein	-2.09163	0.000332694
A005385_01		Arabidopsis thaliana putative protein kinase gb|AAD22129 (F1E22.18) mRNA, complete cds	-2.08875	7.48252e-05
A018184_01	At5g03480	RNA recognition motif (RRM)-containing protein	-2.08767	9.11433e-06
A007183_01	At2g36990	RNA polymerase sigma-70 factor -related	-2.08555	0.00130993
A023031_01	At5g23910	kinesin-related protein	-2.08512	0.000231265
A007769_01	At2g01810	hypothetical protein	-2.0792	1.19814e-05
A007667_01	At2g34640	expressed protein	-2.07908	0.00175357
A022757_01	At3g16330	expressed protein	-2.07354	0.000443493
A014647_01	At4g14250	hypothetical protein	-2.07209	0.000996865
A003745_01	At3g29770	hydrolase, alpha/beta fold family	-2.07151	0.00132449
A006658_01	At2g22140	hypothetical protein	-2.06723	0.00455043
A004371_01	At1g69630	F-box protein family	-2.06714	0.000720592
A004556_01	At1g15660	expressed protein	-2.06635	0.000749902
A023895_01	At1g10680	P-glycoprotein, putative	-2.06594	0.00214987
A015748_01	At5g43090	pumilio-family RNA-binding protein, putative	-2.06486	0.0021708
A019065_01	At5g10510	ovule development protein, putative	-2.06409	0.000770671
A009035_01	At3g42670	SNF2domain/helicase domain-containing protein	-2.06223	0.000459439
A024044_01	At3g01020	hypothetical protein	-2.06208	0.00476059
A018228_01	At5g62110	hypothetical protein	-2.0618	0.00647762
A010703_01	At3g27640	transducin / WD-40 repeat protein family	-2.06155	0.000255245
A017942_01	At5g22580	expressed protein	-2.05743	0.00881397
A016793_01	At5g04250	expressed protein	-2.05657	0.000334989
A018265_01	At5g12990	CLE40, putative	-2.05514	0.000644669
A025805_01	At3g48280	cytochrome P450 71A25	-2.05402	0.000961314
A023012_01	At5g05510	hypothetical protein	-2.05152	0.00141971
A001343_01	At1g18280	lipid transfer protein family	-2.05112	0.00182474
A013248_01	At4g28950	rac GTP binding protein Arac7	-2.04823	0.000227912
A001339_01	At1g02860	expressed protein	-2.04732	0.000124253
A011253_01	At3g24515	ubiquitin-conjugating enzyme, putative	-2.04722	0.00180677
A013864_01	At4g01500	DNA-binding protein, putative	-2.044	0.00225403
A021514_01	At3g53650	histone H2B, putative	-2.04389	0.00032226
A014265_01	At4g13380	heavy-metal-associated domain-containing protein	-2.04321	0.0265432
A004506_01	At1g32190	expressed protein	-2.04321	0.00010374
A004345_01	At1g80630	leucine rich repeat protein-related	-2.04239	0.0014905
A017221_01	At5g06380	hypothetical protein	-2.04236	0.00185147
A007752_01	At2g42460	expressed protein	-2.0391	0.00219676
A014408_01	At4g32110	hypothetical protein	-2.03735	0.00182915
A025580_01		Arabidopsis thaliana BAC T1F9 chromosome 1, complete sequence	-2.03368	0.00339276
A006629_01	At2g37070	expressed protein	-2.03347	0.00338255
A002478_01		Genomic sequence for Arabidopsis thaliana BAC F28K19 from chromosome I	-2.03318	4.47417e-05
A010972_01	At3g63480	kinesin heavy chain, putative	-2.03227	0.00535258
A011972_01	At3g10870	hydrolase, alpha/beta fold family	-2.02976	0.00145428
A012545_01	At3g55590	GDP-mannose pyrophosphorylase, putative	-2.02886	0.00017049
A002897_01	At1g34650	homeodomain protein	-2.02594	0.000317209
A013496_01	At4g05190	kinesin-like protein A, putative	-2.02583	0.000105158
A023142_01	At3g52950	CBS domain containing protein	-2.02511	0.043138
A013403_01	At4g12540	expressed protein	-2.02387	0.00202503
A001788_01	At1g77310	expressed protein	-2.02319	0.000893931
A024010_01	At1g53690	RNA polymerase II -related	-2.02308	6.24339e-05
A017943_01	At5g11500	expressed protein	-2.02272	0.000258579
A011318_01	At3g15280	expressed protein	-2.02167	8.11364e-05
A016152_01	At5g39720	AIG2 - like protein	-2.02063	0.00218857
A016782_01	At5g09370	lipid transfer protein family	-2.01799	0.0306974
A004838_01	At1g67455	F-box protein family	-2.01612	0.000302837
A000494_01	At1g03470	expressed protein	-2.01604	0.000156666
A009524_01	At3g11210	GDSL-motif lipase/hydrolase protein	-2.01469	0.00167442
A013698_01	At4g33280	transcriptional factor B3 family	-2.01041	0.00282895
A015478_01	At4g16780	homeobox-leucine zipper protein HAT4 (HD-Zip protein 4)	-2.00916	4.40283e-05
A011528_01	At3g11750	dihydroneopterin aldolase -related	-2.00913	0.000438513
A003978_01	At1g47655	Dof zinc finger protein	-2.0089	0.00839437
A006212_01	At2g22660	glycine-rich protein	-2.00772	0.00304941
A012753_01	At3g16210	F-box protein family	-2.00684	0.000424379
A009478_01	At3g57740	protein kinase family	-2.00653	0.000115366
A010765_01	At3g20750	GATA zinc finger protein	-2.00552	0.000576804
A025333_01		Arabidopsis thaliana chromosome 1 BAC F9L1 sequence	-2.00168	0.000853662
A015691_01	At5g06920	hypothetical protein	-2.00152	0.00209653
A014519_01	At4g04460	aspartic protease -related	-2.00136	8.79686e-05
A004204_01	At1g71150	hypothetical protein	-1.99885	0.00830393
A019431_01	At5g35790	glucose-6-phosphate dehydrogenase	-1.99573	5.66608e-06
A011121_01	At3g48500	expressed protein	-1.99257	0.00834904
A018602_01	At5g59120	subtilisin-like serine protease	-1.99174	0.000863291
A010695_01	At3g48910	expressed protein	-1.9909	0.00119361
A011308_01	At3g59230	F-box protein family	-1.99055	0.00075462
A011195_01	At3g60010	E3 ubiquitin ligase SCF complex subunit SKP1/ASK1 (At13), putative	-1.98902	0.000147644
A002811_01	At1g20940	F-box protein family	-1.98728	0.000520427
A016491_01	At5g22990	C2H2-type zinc finger protein-related	-1.98721	0.00137546
A016903_01	At5g06150	cyclin (cyc1b)	-1.98711	0.000272938
A012924_01	At4g13490	zinc finger (C3HC4-type RING finger) protein family	-1.98648	0.00157156
A006977_01	At2g23990	plastocyanin-like domain containing protein	-1.98076	0.00632685
A009697_01	At3g21040	hypothetical protein	-1.97973	6.33984e-05
A019299_01	At5g56100	oleosin	-1.97701	0.000105782
A015944_01	At5g60150	hypothetical protein	-1.97628	0.00160049
A003535_01	At1g56170	transcription factor Hap5a, putative	-1.97602	0.00199316
A026089_01	At2g37660	expressed protein	-1.97516	0.00373894
A015537_01	At5g07850	hydroxycinnamoyl benzoyltransferase-related	-1.97512	0.00014243
A022487_01	At4g11140	AP2 domain transcription factor, putative	-1.97489	0.000212344
A009869_01	At3g04710	ankyrin-related protein	-1.97375	0.000404751
A010029_01	At3g52110	expressed protein	-1.97333	0.00409195
A020095_01	At5g56590	glycosyl hydrolase family 17	-1.97202	6.01204e-05
A006723_01	At2g16290	F-box protein family	-1.9718	0.00201746
A000618_01	At1g29530	expressed protein	-1.96891	0.00726546
A023610_01		Arabidopsis thaliana chromosome II section 5 of 255 of the complete sequence. Sequence from clones T23K3, F23I14	-1.9683	0.0148604
A018296_01	At5g07880	SNAP25 - like protein	-1.96551	0.00566552
A020868_01	At3g10020	expressed protein	-1.96502	0.00131552
A008920_01	At3g17160	expressed protein	-1.96492	0.00339398
A002717_01	At1g78710	hypothetical protein	-1.96345	0.000696023
A020417_01	At5g06000	eukaryotic translation initiation factor 3, putative	-1.95945	4.88821e-05
A002348_01	At1g03650	GCN5-related N-acetyltransferase (GNAT) family	-1.95642	2.82383e-05
A004395_01	At1g78650	expressed protein	-1.95532	0.000948293
A009199_01	At3g48660	hypothetical protein	-1.9523	0.00158141
A017515_01	At5g11510	myb family transcription factor (MYB3R4)	-1.95178	0.000606458
A017302_01	At5g62500	microtubule-associated protein EB1-related protein	-1.95069	0.00204044
A011594_01	At3g27785	myb family transcription factor	-1.94954	0.00957856
A002848_01	At1g16445	expressed protein	-1.94748	0.000226657
A021017_01		ESTs	-1.94729	0.004532
A011577_01	At3g10880	hypothetical protein	-1.94635	0.0113473
A009820_01	At3g50730	protein kinase, putative	-1.94469	0.00311682
A014535_01	At4g33400	Dem -related protein	-1.94404	6.41328e-05
A013630_01	At4g36590	MADS-box protein	-1.94392	0.000370884
A007343_01	At2g17310	F-box protein family	-1.94384	0.00414019
A017245_01	At5g24130	expressed protein	-1.94327	0.000878289
A016468_01	At5g53520	isp4 protein	-1.94234	0.0100903
A010922_01	At3g24600	hypothetical protein	-1.94052	0.000494087
A021637_01	At2g04460	retroelement pol polyprotein -related	-1.93891	0.0253894
A012693_01	At3g58650	expressed protein	-1.93566	0.00181838
A006879_01	At2g20080	hypothetical protein	-1.93511	0.000875324
A008979_01	At3g57060	hypothetical protein	-1.93284	0.000211814
A006418_01	At2g38720	microtubule associated protein (MAP65/ASE1) family	-1.93226	0.000667857
A025173_01	At3g13830	F-box protein family	-1.93168	0.00116825
A011111_01		Arabidopsis thaliana genomic DNA, chromosome 3, BAC clone: T19N8	-1.92984	0.038545
A010817_01	At3g25420	serine carboxypeptidase -related	-1.92958	0.0017283
A016739_01	At5g11660	hypothetical protein	-1.92653	0.00854363
A023828_01	At1g29080	cysteine protease	-1.92577	0.0015983
A025292_01		Arabidopsis thaliana BAC T15B16	-1.92535	0.000928369
A018080_01	At5g45040	expressed protein	-1.92403	0.00064308
A004266_01	At1g03445	serine/threonine protein phosphatase -related	-1.92268	0.00107475
A011453_01	At3g03520	phosphoesterase family	-1.92202	0.000339954
A022240_01	At3g59170	F-box protein family	-1.9182	0.00626544
A002657_01	At1g72580	hypothetical protein	-1.91605	0.0136508
A022174_01	At3g47190	1-aminocyclopropane-1-carboxylic acid oxidase (ACC oxidase) family	-1.91598	8.47094e-05
A023995_01	At1g77650	F-box protein family	-1.91548	4.69107e-05
A021558_01	At1g51240	hypothetical protein	-1.91491	0.00720471
A002501_01	At1g18500	2-isopropylmalate synthase -related	-1.91303	0.00219
A001471_01	At1g66430	pfkB type carbohydrate kinase protein family	-1.90649	0.000521997
A011876_01	At3g61660	hypothetical protein	-1.90589	8.33405e-05
A011857_01	At3g54060	hypothetical protein	-1.90349	0.00297803
A009722_01	At3g05330	cyclin-related	-1.90288	0.00234286
A017195_01	At5g24510	60s acidic ribosomal protein P1, putative	-1.90264	0.00598839
A004334_01	At1g68470	Exostosin family	-1.90218	0.00103497
A002519_01	At1g07400	heat shock protein, putative	-1.90171	0.000194037
A011396_01	At3g08740	elongation factor P (EF-P) -related	-1.90166	0.000509937
A023973_01	At1g66620	seven in absentia (sina) protein, putative	-1.90157	6.50802e-05
A004459_01	At1g49290	hypothetical protein	-1.90084	0.00139523
A002524_01	At1g76740	expressed protein	-1.90072	0.0135911
A002597_01	At1g48910	flavin-containing monooxygenase (FMO)-related	-1.89989	0.0114261
A018420_01	At5g40610	dihydroxyacetone 3-phosphate reductase (dhaprd)	-1.89874	0.000558646
A010455_01	At3g63170	expressed protein	-1.89733	0.000426008
A017043_01	At5g17780	hydrolase, alpha/beta fold family	-1.89693	6.78571e-05
A017669_01	At5g57410	expressed protein	-1.8954	0.00233881
A021445_01	At5g53600	glycosyl hydrolase family 17	-1.89425	0.0235314
A004223_01	At1g09500	cinnamyl-alcohol dehydrogenase (CAD) family	-1.88967	0.000376782
A011978_01	At3g63190	expressed protein	-1.88938	0.000145049
A023945_01	At1g51130	expressed protein	-1.88913	4.69048e-05
A012106_01	At3g48950	polygalacturonase, putative	-1.88728	0.00491868
A017345_01	At5g02370	kinesin-related protein	-1.8872	0.00219018
A003669_01	At1g19950	expressed protein	-1.88719	0.000836542
A013231_01	At4g34780	auxin-induced (indole-3-acetic acid induced) protein family	-1.88686	0.010007
A002936_01	At1g80110	expressed protein	-1.88376	0.00639368
A013084_01	At4g13090	xyloglucan endotransglycosylase, putative	-1.88322	0.00242243
A020685_01	At4g24240	WRKY family transcription factor	-1.88285	0.00213057
A003973_01	At1g21670	expressed protein	-1.88232	0.000971305
A023032_01	At5g23930	hypothetical protein	-1.88176	0.0025526
A002616_01	At1g76290	AMP-dependent synthetase and ligase family	-1.87745	0.000138781
A023004_01	At5g63730	ARI-related RING zinc finger protein-like	-1.87678	0.00141399
A012955_01	At4g00240	phospholipase D -related	-1.87656	0.00136343
A017553_01	At5g37010	serine-rich protein -related	-1.87572	0.0044316
A014729_01	At4g21380	receptor-related serine/threonine protein kinase ARK3	-1.87414	0.000278351
A011424_01	At3g20150	kinesin-related protein	-1.87319	0.00614939
A007227_01	At2g45490	protein kinase, putative	-1.87121	0.000915193
A016864_01	At5g41710	hypothetical protein	-1.87117	0.000606715
A020833_01	At3g06030	protein kinase, putative	-1.87104	0.00017243
A023946_01	At1g27860	hypothetical protein	-1.8685	0.00280261
A023034_01	At5g07780	formin homology 2 (FH2) domain-containing protein	-1.86649	0.0050727
A002363_01	At1g09420	glucose-6-phosphate dehydrogenase -related	-1.86595	0.000229736
A018057_01	At5g05260	cytochrome P450 CYP79A2	-1.86513	0.00743471
A022536_01		Arabidopsis thaliana DNA chromosome 4, contig fragment No. 1	-1.86244	0.0024159
A014117_01	At4g28210	expressed protein	-1.86201	0.000180431
A014302_01	At4g27510	hypothetical protein	-1.8617	0.00115043
A007928_01	At2g22600	KH domain protein	-1.86081	0.00381552
A018194_01	At5g04620	aminotransferase family	-1.86057	0.00108891
A024979_01	At4g01730	DHHC-type zinc finger domain-containing protein	-1.86032	0.000167476
A000005_01	At1g13270	methionine aminopeptidase I (MAP1) -related	-1.8589	0.00351736
A005477_01		EST	-1.85858	0.00303602
A013445_01	At4g02110	hypothetical protein	-1.8585	0.000256598
A017124_01	At5g02100	expressed protein	-1.85821	0.000848112
A000669_01	At1g49190	response regulator protein family	-1.85719	0.0347757
A000070_01	At1g53070	protein kinase -related	-1.85712	0.000327484
A008829_01	At2g43220	CHP-rich zinc finger protein, putative	-1.85691	0.0012802
A011017_01	At3g28150	expressed protein	-1.85229	9.39215e-07
A017933_01	At5g66470	GTP-binding protein-related	-1.85139	0.00110334
A005615_01	At1g32540	zinc-finger protein -related	-1.84985	0.00725674
A013748_01	At4g23750	AP2 domain transcription factor, putative	-1.84956	0.000348875
A005590_01	At4g16155	dihydrolipoamide dehydrogenase 2, plastidic (lipoamide dehydrogenase 2) (ptlpd2)	-1.84717	0.00432368
A002152_01	At1g03800	ethylene responsive element binding factor 10 (ERF10)	-1.84513	0.00101799
A020487_01	At5g10160	beta-hydroxyacyl-ACP dehydratase family	-1.8428	0.000131598
A015419_01	At4g01900	P II nitrogen sensing protein GLB I	-1.84184	0.00151209
A017843_01	At5g63070	ribosomal protein S19p family	-1.84155	7.16927e-05
A000971_01	At1g35040	hypothetical protein	-1.84118	0.000235233
A001665_01	At1g28030	oxidoreductase, 2OG-Fe(II) oxygenase family	-1.83953	7.11019e-05
A002690_01	At1g21970	CCAAT-box binding factor HAP3 homolog	-1.83894	0.000195606
A015690_01	At5g05120	zinc finger (C2H2 type) protein family	-1.83766	0.00782031
A016348_01	At5g60440	MADS-box protein	-1.83759	0.00344367
A004639_01	At1g13950	initiation factor 5A-4	-1.83755	0.000476763
A012383_01	At3g25910	expressed protein	-1.83345	0.00484952
A017663_01	At5g46740	ubiquitin-specific protease 21 (UBP21)	-1.83279	0.00120685
A021927_01		EST, Weakly similar to T37257 hypothetical protein R02D1.1 - Caenorhabditis elegans [C.elegans]	-1.83257	0.00078239
A016819_01	At5g25380	cyclin 3a (cyc3a)	-1.83223	0.00110984
A007497_01	At2g23740	zinc finger (C2H2 type) protein family	-1.83119	0.000101008
A008671_01	At2g37880	expressed protein	-1.83102	0.002608
A023464_01	At2g23970	defense-related protein, putative	-1.83065	0.000136609
A008151_01	At2g26050	hypothetical protein	-1.83014	0.000742819
A002785_01	At1g61630	equilibrative nucleoside transporter ENT7 -related	-1.82803	0.0144768
A020402_01	At5g15530	biotin carboxyl carrier protein 2 (BCCP2)	-1.82708	0.000346765
A013966_01	At4g05490	F-box protein family, AtFBL22	-1.82587	0.00172816
A023778_01	At1g48370	expressed protein	-1.82513	0.00160948
A020548_01	At3g53190	polysaccharide lyase family 1 (pectate lyase)	-1.82342	0.000520005
A014955_01	At4g27480	N-acetylglucosaminyltransferase family (Core-2/I-Branching enzyme family)	-1.82188	0.00389625
A000308_01		Sequence of BAC F14D7 from Arabidopsis thaliana chromosome 1	-1.82158	0.0149723
A007536_01	At2g25060	similar to early nodulins	-1.82128	0.00645209
A001835_01	At1g49160	protein kinase family	-1.82108	0.000208158
A004099_01	At1g50980	F-box protein family	-1.82095	0.0014523
A000661_01		Arabidopsis thaliana chromosome 1 BAC T7P1 genomic sequence	-1.81812	0.000438695
A011626_01	At3g21300	expressed protein	-1.81798	8.92993e-05
A001369_01	At1g10522	expressed protein	-1.81734	0.000741616
A023509_01		Arabidopsis thaliana chromosome II section 115 of 255 of the complete sequence. Sequence from clones F6F22, T2G17	-1.81677	0.00685578
A007892_01	At2g38760	annexin -related	-1.81645	0.000516283
A012205_01	At3g03400	calmodulin-related protein, putative	-1.81599	0.0025518
A020835_01	At1g29070	plastid ribosomal protein L34 precursor -related	-1.8145	0.00349967
A016744_01	At5g11780	expressed protein	-1.81375	3.01349e-05
A022630_01	At4g30320	pathogenesis-related protein family	-1.81314	0.000339393
A011120_01	At3g26840	esterase/lipase/thioesterase family	-1.81145	0.00899668
A024150_01	At2g35000	RING zinc finger protein -related	-1.81047	0.000989001
A003270_01		Arabidopsis thaliana BAC T1F9 chromosome 1, complete sequence	-1.80984	0.00747957
A014913_01	At4g38000	Dof zinc finger protein	-1.80824	0.000180158
A025351_01	At1g79950	expressed protein	-1.80592	0.00114541
A018375_01	At5g61490	hypothetical protein	-1.80459	0.000554192
A016757_01	At5g14290	hypothetical protein	-1.80414	0.000244681
A024672_01	At4g24280	heat shock protein cpHsc70-1	-1.80387	0.00148685
A004574_01	At1g14580	zinc finger protein -related	-1.80261	0.00191372
A006778_01	At2g03230	hypothetical protein	-1.80114	0.00400499
A002351_01	At1g22110	hypothetical protein	-1.80065	0.000248721
A006381_01	At2g44040	expressed protein	-1.79935	2.32846e-05
A020990_01	At5g07260	expressed protein	-1.79901	0.000604566
A004917_01	At1g69190	dihydropterin pyrophosphokinase dihydropteroate synthase -related	-1.79772	0.000512935
A007469_01	At2g22060	hypothetical protein	-1.79767	0.000443159
A008192_01	At2g34370	pentatricopeptide (PPR) repeat-containing protein	-1.79693	0.00215866
A003999_01	At1g71020	armadillo repeat containing protein	-1.79651	0.00262004
A007319_01	At2g31160	expressed protein	-1.79596	0.0322863
A020295_01	At1g80530	nodulin-related protein	-1.79538	0.0472013
A022274_01	At4g20020	putative DAG protein	-1.79503	1.36613e-05
A002391_01	At1g18610	Kelch repeat-containing protein	-1.79492	0.000157667
A019959_01	At1g30070	expressed protein	-1.7938	0.000863918
A011960_01	At3g06160	transcriptional factor B3 family	-1.79358	0.000225026
A012654_01	At3g23940	dihydroxyacid dehydratase -related	-1.79331	0.00116301
A003677_01	At1g70460	protein kinase -related	-1.7926	0.000147483
A017620_01	At5g18180	glycine-rich protein	-1.79236	0.00321591
A001265_01		Sequence of BAC F13K23 from Arabidopsis thaliana chromosome 1	-1.79226	0.00341921
A023485_01	At2g07130	hypothetical protein	-1.78978	0.000653413
A025666_01	At1g66040	RING zinc finger protein -related	-1.7889	7.78498e-05
A009940_01	At3g03260	homeodomain protein	-1.78872	0.0211907
A004955_01	At5g27120	SAR DNA-binding protein, putative	-1.78771	0.00408292
A018574_01	At5g16160	expressed protein	-1.78765	0.00264579
A019166_01	At5g08400	expressed protein	-1.78698	0.0243935
A015230_01	At4g24175	expressed protein	-1.78511	8.95963e-05
A015733_01	At5g15160	bHLH protein family	-1.78474	0.0165166
A016772_01	At5g07500	zinc finger transcription factor	-1.78401	0.00303937
A025951_01	At1g67680	F12A21.17	-1.78364	0.00162057
A007496_01	At2g23750	SET-domain transcriptional regulator family	-1.78229	0.000115301
A013830_01	At4g26390	pyruvate kinase, putative	-1.78225	6.99651e-05
A011031_01	At3g14480	glycine-rich protein	-1.78131	0.00191081
A001485_01	At1g35530	DEAD/DEAH box helicase, putative	-1.78019	0.00308402
A011771_01	At3g23860	hypothetical protein	-1.77989	4.59284e-05
A009774_01	At3g03580	pentatricopeptide (PPR) repeat-containing protein	-1.77968	0.000813429
A018055_01	At5g05240	hypothetical protein	-1.77846	2.62794e-05
A000535_01	At1g65240	expressed protein	-1.77844	0.000108994
A000663_01		Arabidopsis thaliana chromosome 1 BAC T7P1 genomic sequence	-1.77769	0.00254228
A025316_01	At1g11810	F-box protein family	-1.77586	0.00116555
A013500_01	At4g05630	expressed protein	-1.77584	0.013343
A003347_01	At1g10780	F-box protein family	-1.7758	0.000210919
A008841_01	At2g26180	SF16 protein {Helianthus annuus} -related	-1.77546	8.46125e-05
A012019_01	At3g17480	F-box protein family	-1.77437	0.00165826
A018831_01	At5g50470	hypothetical protein	-1.77421	0.00023942
A012002_01	At3g16320	cell division cycle (CDC) protein family	-1.77317	0.000415057
A000345_01	At1g11070	proline-rich protein family	-1.77212	0.00665597
A012789_01	At3g62910	peptide chain release factor, putative	-1.77156	0.00108918
A013852_01	At4g01250	WRKY family transcription factor	-1.77091	0.00824041
A021081_01	At3g53460	29 kDa ribonucleoprotein, chloroplast (RNA-binding protein cp29)	-1.76908	0.00481525
A003167_01		Genomic sequence for Arabidopsis thaliana BAC F27J15 from chromosome I	-1.76824	0.00886542
A015158_01	At4g14330	kinesin-related protein	-1.76737	0.00457877
A012112_01	At3g09430	hypothetical protein	-1.76737	0.00104349
A008716_01	At2g17620	cyclin, putative	-1.76732	0.00390653
A010869_01	At3g09210	expressed protein	-1.76731	0.00351207
A002700_01	At1g54860	expressed protein	-1.76707	4.85257e-05
A013686_01	At4g11510	hypothetical protein	-1.76645	0.0196739
A016352_01	At5g49560	expressed protein	-1.76536	0.000677698
A010971_01	At3g63470	serine carboxypeptidase, putative	-1.76483	0.000358355
A013968_01	At4g29550	expressed protein	-1.76439	0.00130881
A019432_01	At3g54560	histone H2A.F/Z	-1.76335	0.00211746
A016794_01	At5g04260	thioredoxin family	-1.76318	0.00691003
A017729_01	At5g14010	zinc finger (C2H2 type) protein family	-1.75977	0.0107897
A021903_01	At3g61640	arabinogalactan-protein (AGP20)	-1.75941	0.00764491
A016308_01	At5g67120	zinc finger (C3HC4-type RING finger) protein family	-1.75938	0.00354489
A018595_01	At5g01910	hypothetical protein	-1.75859	0.0062499
A011440_01	At3g10310	kinesin-related protein	-1.75849	0.00615056
A018332_01	At5g42900	expressed protein	-1.75803	5.7033e-05
A017563_01	At5g17090	hypothetical protein	-1.75802	0.000931131
A007495_01		Arabidopsis thaliana chromosome II section 210 of 255 of the complete sequence. Sequence from clones F13I13, T7F6, T16B24	-1.75546	0.000958773
A007958_01	At2g25940	vacuolar processing enzyme -related	-1.75504	0.00122305
A003581_01	At1g04880	expressed protein	-1.75427	0.000315782
A010446_01	At3g09080	transducin / WD-40 repeat protein family	-1.75361	0.012551
A010807_01	At3g20440	glycoside hydrolase family 13	-1.75347	0.000651142
A017194_01	At5g02710	expressed protein	-1.75342	0.00130783
A007631_01	At2g17900	SET-domain transcriptional regulator family	-1.75305	0.0010988
A010207_01	At3g13170	topoisomerase VIA (SPO11 gene 1) -related	-1.75276	0.00419765
A013891_01	At4g02830	expressed protein	-1.75221	0.000363228
A015909_01	At5g43860	AtCLH2 (gb|AAF27046.1)	-1.75117	0.000891934
A023037_01	At5g07810	SNF2 domain/helicase domain-containing protein	-1.75054	0.00616386
A021569_01	At2g25230	myb family transcription factor (MYB100)	-1.7501	0.010621
A012752_01	At3g54090	pfkB type carbohydrate kinase protein family	-1.74993	0.00147162
A018679_01	At5g24810	expressed protein	-1.74881	0.00020375
A011731_01	At3g13860	chaperonin, putative	-1.74732	0.000339991
A025430_01	At2g28030	chloroplast nucleoid DNA binding protein -related	-1.74716	0.000333926
A016982_01	At5g50740	copper chaperone (CCH)-related	-1.74661	0.00457466
A008740_01	At2g33780	expressed protein	-1.74635	0.00193841
A012297_01	At3g23360	protein phosphatase 2C (PP2C), putative	-1.74591	0.00569539
A022162_01	At3g51230	hypothetical protein	-1.74428	0.00922015
A014148_01	At4g10160	zinc finger (C3HC4-type RING finger) protein family	-1.74385	0.0302008
A022152_01	At3g58260	hypothetical protein	-1.74378	0.00144898
A010639_01	At3g21770	peroxidase, putative	-1.74298	0.00728595
A015362_01	At4g18020	pseudo-response regulator APRR1(TOC1)	-1.7418	0.000464195
A005634_01	At5g21160	proline-rich protein family	-1.7414	0.00082127
A009538_01	At5g36680	hypothetical protein	-1.74103	0.00323291
A018416_01	At5g09910	hypothetical protein	-1.74079	0.00262405
A008103_01	At2g16270	hypothetical protein	-1.74039	0.00198232
A002689_01	At1g02580	maternal embryogenesis control protein (MEDEA)	-1.73938	0.00110718
A022903_01	At3g23950	F-box protein family	-1.73927	0.00208272
A021781_01	At3g09480	histone H2B, putative	-1.73907	0.000369974
A006410_01	At2g45480	expressed protein	-1.7389	0.00335041
A025460_01	At2g31760	ARI RING zinc finger protein -related	-1.73711	0.00739988
A016494_01	At5g59790	expressed protein	-1.7371	0.000366907
A009486_01	At3g18620	DHHC-type zinc finger domain-containing protein	-1.73658	0.00423444
A009093_01		Arabidopsis thaliana genomic DNA, chromosome 3, TAC clone:K1G2	-1.73335	0.00190498
A023162_01	At1g62170	serpin family	-1.73326	0.00766926
A007247_01	At2g34880	hypothetical protein	-1.73037	0.00422573
A022193_01	At3g55150	exocyst subunit EXO70 family	-1.73037	0.00601024
A001672_01	At1g56400	F-box protein family	-1.72995	0.00377054
A012260_01	At3g09140	hypothetical protein	-1.72948	0.00440349
A016823_01	At5g13830	FtsJ (dbj|BAA83750.1)	-1.72898	0.000431649
A015393_01	At4g30590	plastocyanin-like domain containing protein	-1.72829	0.00313981
A008455_01	At2g38810	histone H2A, putative	-1.72828	0.000792043
A018246_01	At5g42330	hypothetical protein	-1.72741	0.00111682
A025755_01	At2g02660	hypothetical protein	-1.72726	0.0203952
A012554_01	At3g13020	hypothetical protein	-1.72709	0.00063543
A023937_01	At1g05080	F-box protein family	-1.72687	0.00235139
A012735_01	At3g57200	hypothetical protein	-1.72593	0.000373368
A003551_01	At1g71760	hypothetical protein	-1.72453	0.000323644
A016038_01	At5g66150	glycosyl hydrolase family 38 (alpha-mannosidase)	-1.72341	0.00104384
A024907_01	At4g33930	glycine-rich protein	-1.72326	0.0117473
A023730_01	At1g19060	hypothetical protein	-1.72236	0.00194551
A018084_01	At5g54300	cotton fiber expressed protein 1-related protein	-1.72061	8.16433e-06
A005379_01		Arabidopsis thaliana BAC T32B20	-1.72043	0.0160878
A011218_01	At3g54710	hypothetical protein	-1.72034	0.00118048
A001461_01	At1g63980	expressed protein	-1.72021	0.00282264
A015090_01	At4g32720	RNA recognition motif (RRM)-containing protein	-1.71982	0.000135541
A015327_01	At4g17610	hypothetical protein	-1.71951	0.000744114
A009547_01	At3g57860	expressed protein	-1.71794	0.000261541
A019001_01	At5g22440	60S ribosomal protein L10A (RPL10aC)	-1.71652	0.00223483
A022767_01		Arabidopsis thaliana genomic DNA, chromosome 3, P1 clone:MZN24	-1.716	0.000373825
A020001_01	At1g55490	RuBisCo subunit binding-protein beta subunit/60 kDa chaperonin beta subunit	-1.71539	0.000656596
A012915_01	At4g21430	expressed protein	-1.71502	0.000160942
A016177_01	At5g41070	expressed protein	-1.71456	0.000925132
A009247_01	At3g17260	hypothetical protein	-1.71416	2.65815e-05
A002896_01	At1g32760	expressed protein	-1.71226	0.00122795
A025110_01	At5g41160	purine permease-related	-1.71224	0.00687629
A007638_01	At2g42110	expressed protein	-1.71221	0.0027866
A007493_01	At2g07690	minichromosome maintenance (MCM) family	-1.71045	0.000146304
A010642_01	At3g02920	replication factor - related	-1.71026	0.00123342
A001899_01	At1g05630	inositol 1,4,5-trisphosphate 5-phosphatase -related	-1.7102	6.02384e-05
A001734_01	At1g75090	DNA-3-methyladenine glycosylase I -related	-1.71014	0.0012773
A023235_01	At1g31210	reverse transcriptase -related	-1.71011	0.0031954
A023922_01	At1g73360	homeobox protein -related	-1.70893	0.00547333
A015524_01	At5g08280	hydroxymethylbilane synthase (porphobilinogen deaminase, chloroplast) (pre-uroporphyrinogen synthase)	-1.70753	0.000299572
A017207_01	At5g55220	trigger factor-related protein	-1.70735	0.00742314
A001232_01	At1g69370	chorismate mutase (CM), putative	-1.70733	0.00070365
A009346_01	At3g54490	eukaryotic rpb5 RNA polymerase subunit family	-1.70713	3.33691e-05
A005787_01	At5g25900	cytochrome P450 ent-kaurene oxidase (GA3)	-1.7065	6.92056e-05
A007139_01	At2g15340	glycine-rich protein	-1.70521	0.000493589
A020507_01	At3g02860	expressed protein	-1.70143	0.00158986
A002488_01	At1g76110	expressed protein	-1.70042	4.71042e-06
A004819_01	At1g49910	mitotic checkpoint protein, putative	-1.7001	0.0115353
A023592_01	At2g16440	DNA replication licensing factor, putative	-1.6987	0.00265148
A014579_01	At4g36090	oxidoreductase, 2OG-Fe(II) oxygenase family	-1.69798	0.00104421
A000737_01	At1g21695	proline-rich protein family	-1.69723	0.0463939
A021802_01	At4g29410	60S ribosomal protein L28 (RPL28C)	-1.69711	0.000145438
A004637_01	At1g34430	dihydrolipoamide S-acetyltransferase -related	-1.69589	0.000560272
A001258_01	At1g15000	serine carboxypeptidase -related	-1.6958	0.000361341
A011394_01	At3g14890	DNA nick sensor -related	-1.69454	8.61061e-06
A004329_01	At1g74580	pentatricopeptide (PPR) repeat-containing protein	-1.69399	0.000270625
A019095_01	At5g63950	SNF2domain/helicase domain-containing protein	-1.6933	0.0267735
A015926_01	At5g24600	expressed protein	-1.69261	4.52967e-05
A025382_01	At2g23190	cytochrome P450, putative	-1.6921	0.00846132
A016585_01	At5g03940	signal recognition particle 54CP protein precursor	-1.69172	0.000822561
A010913_01	At3g24506	expressed protein	-1.69126	0.000162804
A023900_01	At1g11540	expressed protein	-1.691	0.000844902
A009795_01	At3g18880	ribosomal protein S17p family	-1.69001	0.000225293
A019074_01	At5g09570	expressed protein	-1.68971	0.0110779
A014139_01	At4g20130	expressed protein	-1.68933	0.000406176
A015915_01	At5g06550	hypothetical protein	-1.68713	0.00723672
A011289_01	At3g22760	CXC domain containing TSO1-related protein 1 (SOL1)	-1.68557	0.000788127
A013522_01	At4g09040	RNA recognition motif (RRM)-containing protein	-1.68446	0.000711192
A012277_01	At3g07650	CONSTANS B-box zinc finger family protein	-1.68377	0.00227834
A013550_01	At4g15040	subtilisin-like serine protease	-1.68304	0.0089366
A019573_01	At4g23920	UDP-glucose 4-epimerase (UDP-galactose 4-epimerase) (Galactowaldenase), putative	-1.68152	0.000753252
A003125_01	At1g53520	chalcone-flavanone isomerase-related	-1.68138	0.000953346
A022253_01		Arabidopsis thaliana genomic DNA, chromosome 5, P1 clone:MVP2	-1.6805	0.00043542
A025284_01		Arabidopsis thaliana BAC T2H3	-1.67967	0.000122034
A022273_01	At4g19940	F-box protein family	-1.67939	0.00872931
A018905_01	At5g62550	expressed protein	-1.67741	0.0330923
A000765_01	At1g32540	zinc-finger protein -related	-1.67689	0.000143097
A007006_01	At2g03190	E3 ubiquitin ligase SCF complex subunit SKP1/ASK1 (At16), putative	-1.67643	0.0219879
A005968_01		ESTs	-1.67614	0.00441624
A012040_01		Arabidopsis thaliana genomic DNA, chromosome 3, P1 clone: MWI23	-1.676	0.00248059
A006250_01	At2g30690	hypothetical protein	-1.67551	0.000857602
A006317_01		Arabidopsis thaliana chromosome II section 167 of 255 of the complete sequence. Sequence from clones T27A16, F6K5	-1.67448	0.00943786
A024168_01		EST	-1.67338	0.0355033
A005439_01	At3g51870	putative carrier protein	-1.67094	0.00289253
A019626_01	At3g51820	chlorophyll synthetase, putative	-1.66999	0.00106921
A018499_01	At5g54930	expressed protein	-1.66993	0.00316823
A008370_01	At2g02140	plant defensin protein, putative (PDF2.6)	-1.66966	0.003676
A014357_01	At4g33330	glycogenin glucosyltransferase (glycogenin) - related	-1.66961	0.000770556
A023455_01	At2g22840	transcription activator (GRL1)	-1.66956	2.86393e-05
A018874_01	At5g56740	histone acetyltransferase HAT B	-1.66917	0.000300271
A025040_01	At5g03820	GDSL-motif lipase/hydrolase protein	-1.66819	0.00155989
A013045_01	At4g33290	expressed protein	-1.66699	0.0105274
A020907_01	At2g47770	expressed protein	-1.66477	0.00392075
A014990_01	At4g29150	expressed protein	-1.663	0.0012081
A011697_01	At3g12700	expressed protein	-1.66282	0.000429036
A002979_01	At1g65990	type 2 peroxiredoxin -related	-1.66216	0.0186336
A015324_01	At4g00620	tetrahydrofolate dehydrogenase/cyclohydrolase, putative	-1.66155	0.00196965
A014538_01	At4g04940	transducin / WD-40 repeat protein family	-1.66061	2.28577e-05
A000085_01	At1g69210	expressed protein	-1.66048	0.00103171
A025738_01	At5g26860	Lon protease homolog 2 precursor	-1.66038	0.000108305
A010948_01	At3g11770	expressed protein	-1.66033	5.40337e-06
A006108_01	At2g39880	myb family transcription factor (MYB25)	-1.65981	0.00232343
A023532_01	At2g15610	hypothetical protein	-1.65852	7.91412e-05
A003769_01	At1g31660	bystin -related	-1.65766	0.000878663
A014781_01	At4g17505	hypothetical protein	-1.65763	0.00200964
A006117_01	At2g24680	transcriptional factor B3 family	-1.65651	0.00291855
A002479_01		Genomic sequence for Arabidopsis thaliana BAC F20B24 from chromosome I	-1.65583	2.17792e-05
A022320_01	At4g21820	calmodulin-binding protein family	-1.65477	0.00512497
A001599_01	At1g04620	expressed protein	-1.65437	6.61922e-05
A018435_01	At5g37630	chromosome condensation protein -related	-1.65319	0.00801166
A007825_01	At2g36200	kinesin-related protein	-1.65278	0.0245472
A009771_01	At3g58540	expressed protein	-1.65197	0.0009592
A016758_01	At5g61390	exonuclease protein family	-1.65078	0.00120642
A010864_01	At3g22070	proline-rich protein family	-1.6504	0.0122958
A019802_01	At1g73090	expressed protein	-1.6502	0.000323027
A019794_01	At1g34210	somatic embryogenesis receptor-related kinase	-1.64998	0.00648946
A023557_01	At2g31250	glutamyl-tRNA reductase, putative	-1.64843	0.0015322
A002111_01	At1g72980	lateral organ boundaries (LOB) domain protein - related	-1.64715	0.000705488
A006832_01	At2g38270	expressed protein	-1.64607	0.00345232
A024947_01	At4g11080	98b like protein	-1.64606	0.0114133
A010621_01	At3g51740	leucine-rich repeat transmembrane protein kinase, putative	-1.6454	0.00422637
A017681_01	At5g51600	microtubule associated protein (MAP65/ASE1) family	-1.64458	0.000289785
A000157_01	At1g77060	carboxyphosphonoenolpyruvate mutase -related	-1.64285	0.0102812
A005311_01	At5g25470	expressed protein	-1.64199	4.75377e-05
A023112_01		Arabidopsis thaliana genomic DNA, chromosome 5, P1 clone:MAB16	-1.64131	0.00268656
A003784_01	At1g05410	expressed protein	-1.64094	0.00113128
A002509_01	At1g49010	expressed protein	-1.64056	0.000146334
A023243_01	At1g54115	cation exchanger, putative	-1.64042	4.84072e-05
A014939_01	At4g25900	aldose 1-epimerase family	-1.64039	0.00183346
A024122_01	At1g60570	Kelch repeat containing F-box protein family	-1.64034	6.44578e-05
A016482_01	At5g16000	receptor protein kinase-related protein	-1.63931	0.00350601
A009716_01		Arabidopsis thaliana genomic DNA, chromosome 3, P1 clone: MSA6	-1.63919	0.00313996
A003380_01	At1g67370	meiotic asynaptic mutant 1	-1.63918	0.000533039
A011055_01	At3g12670	CTP synthase (UTP--ammonia ligase), putative	-1.63868	0.000927147
A015559_01	At5g10660	vacuolar calcium binding protein - like	-1.63865	0.0215931
A017742_01	At5g22650	histone deacetylase-related protein	-1.63735	0.0105309
A006639_01	At2g37100	expressed protein	-1.63715	0.0200858
A016702_01	At5g02930	F-box protein family	-1.63579	0.00265074
A012720_01	At3g47030	F-box protein family	-1.63567	0.000225314
A024635_01	At1g79560	FtsH protease, putative	-1.63548	0.000138354
A023416_01	At2g31010	protein kinase family	-1.63496	7.8552e-05
A012017_01	At3g02640	expressed protein	-1.6348	0.00223121
A015236_01	At4g30720	expressed protein	-1.63461	0.0281492
A007165_01	At2g21850	CHP-rich zinc finger protein, putative	-1.63321	0.000826835
A009189_01	At3g28230	hypothetical protein	-1.63152	0.00156844
A011905_01	At3g56780	F-box protein family	-1.63112	0.000476286
A024564_01	At1g05190	ribosomal protein L6p family	-1.63072	1.25235e-05
A007219_01	At2g04030	heat shock protein, putative	-1.63066	0.000705635
A012355_01	At3g49740	pentatricopeptide (PPR) repeat-containing protein	-1.62939	0.000311203
A023432_01	At2g32590	hypothetical protein	-1.62894	0.000440038
A002422_01	At1g16630	expressed protein	-1.6278	0.0107356
A015494_01	At4g15850	DEAD/DEAH box helicase, putative	-1.62769	0.000858027
A013020_01	At4g19020	chromomethylase CMT2	-1.62648	0.00386899
A003177_01	At1g77830	zinc finger (C3HC4-type RING finger) protein family	-1.62555	0.0127364
A011128_01	At3g53380	receptor lectin kinase -related protein	-1.62549	0.00337992
A025144_01	At5g39550	zinc finger -related protein	-1.62529	8.5944e-05
A015830_01	At5g52480	nodulin-related protein	-1.62475	0.00415166
A022605_01		Arabidopsis thaliana DNA chromosome 4, contig fragment No. 41	-1.62437	0.00429333
A013998_01	At4g39620	pentatricopeptide (PPR) repeat-containing protein	-1.6206	0.0165147
A016917_01	At5g14180	expressed protein	-1.62028	0.0274645
A016919_01	At5g51100	iron superoxide dismutase, putative	-1.61987	0.00029735
A008297_01	At2g24580	sarcosine oxidase family	-1.61935	7.08356e-05
A007053_01	At2g27120	DNA polymerase epsilon catalytic subunit -related	-1.61933	0.000204001
A012946_01	At4g00370	expressed protein	-1.61694	0.00185431
A007571_01	At2g34670	proline-rich protein family	-1.61693	0.00024722
A023977_01	At1g66030	hypothetical protein	-1.61619	0.0186083
A015579_01	At5g08420	rev interacting protein mis3 - like	-1.61576	0.00304656
A024130_01	At1g72670	expressed protein	-1.61575	4.66697e-05
A003751_01	At1g08035	hypothetical protein	-1.6155	0.00135103
A006014_01	At1g33055	expressed protein	-1.61549	0.00580302
A021596_01	At2g29500	small heat shock protein -related	-1.61488	8.65592e-05
A011328_01		Arabidopsis thaliana DNA chromosome 3, BAC clone T24C20	-1.61488	0.000936181
A025607_01	At1g80480	expressed protein	-1.61466	0.000591253
A018149_01	At5g12360	hypothetical protein	-1.61461	0.000188742
A022590_01	At4g09090	glycosyl hydrolase family 17	-1.61367	0.00374233
A006226_01	At2g30200	malonyl-CoA:Acyl carrier protein transacylase -related	-1.61352	9.78628e-05
A008999_01	At3g05500	stress related protein -related	-1.61221	0.00040842
A006175_01	At2g35690	acyl-CoA oxidase -related	-1.61213	0.0037158
A003897_01	At1g23770	F-box protein family	-1.612	0.00733528
A019694_01	At5g63620	oxidoreductase, zinc-binding dehydrogenase family	-1.61058	0.00193092
A001973_01	At1g50240	expressed protein	-1.60862	0.0016548
A001810_01	At1g75150	hypothetical protein	-1.60859	0.00491954
A013397_01	At4g28080	expressed protein	-1.60836	0.00213713
A004652_01	At1g67830	GDSL-motif lipase/hydrolase protein	-1.60809	0.00273806
A003292_01	At1g76790	O-methyltransferase family 2	-1.60807	0.00014583
A004685_01	At1g21890	nodulin N21 family protein	-1.60738	0.0311242
A003269_01	At1g01370	histone family	-1.60639	0.000157845
A022595_01	At4g09480	hypothetical protein	-1.60558	0.0439781
A010333_01	At3g18035	expressed protein	-1.60519	0.00211982
A014600_01	At4g17520	nuclear RNA binding protein, putative	-1.60418	0.00254906
A017392_01	At5g43250	transcription factor Hap5a, putative	-1.60351	2.94509e-05
A003507_01	At1g12080	expressed protein	-1.60335	0.0050062
A008702_01	At2g16780	WD-40 repeat protein (MSI2)	-1.6023	5.8951e-05
A015868_01	At5g52620	hypothetical protein	-1.60225	0.000970557
A002308_01		Genomic sequence for Arabidopsis thaliana BAC T1N15 from chromosome I	-1.60161	0.00279217
A013997_01	At4g09060	expressed protein	-1.6014	0.00575563
A003192_01	At1g64480	calcineurin B-like protein (CBL8)	-1.60123	0.0436505
A019520_01	At4g21900	MATE efflux protein family	-1.60084	0.00508715
A015906_01	At5g08450	expressed protein	-1.60059	0.00154465
A022942_01	At5g43530	SNF2 domain/helicase domain/RING finger domain-containing protein	-1.60009	0.00769182
A015768_01		Arabidopsis thaliana DNA chromosome 5, BAC clone F12B17 (ESSA project)	-1.59998	0.00564555
A021671_01	At1g23410	ubiquitin extension protein/40S ribosomal protein S27A (RPS27aA)	-1.59977	0.0300838
A025707_01	At1g31710	copper amine oxidase -related	-1.59971	0.0258057
A018447_01	At5g48470	expressed protein	-1.59929	0.00403369
A008085_01	At2g47920	expressed protein	-1.5992	0.00255704
A000433_01	At1g52900	disease resistance protein (TIR class), putative	-1.59861	0.00254472
A017223_01	At5g01300	expressed protein	-1.597	0.000798031
A022015_01	At5g56150	ubiquitin-conjugating enzyme, putative	-1.59577	0.000202581
A016420_01	At5g02160	expressed protein	-1.59444	2.98545e-05
A016728_01	At5g14640	serine/threonine protein kinase, Msk family	-1.59392	9.8245e-05
A017864_01	At5g62630	expressed protein	-1.59374	0.0108214
A001685_01	At1g63100	scarecrow transcription factor family	-1.59365	0.000210335
A015077_01	At4g26110	nucleosome assembly protein I-related protein	-1.5932	0.000183667
A022618_01	At4g16540	hypothetical protein	-1.59273	0.00119854
A012209_01	At3g03460	hypothetical protein	-1.59074	0.00127527
A016115_01	At5g60760	expressed protein	-1.58972	0.00156774
A017739_01	At5g38210	serine/threonine protein kinase family	-1.58928	0.000338038
A020753_01	At2g41070	bZIP family transcription factor	-1.58728	0.000803146
A023806_01	At1g23280	mak16-like protein-related	-1.58548	0.00559442
A023350_01	At2g30730	protein kinase, putative	-1.5854	0.000306636
A022415_01	At4g26770	phosphatidate cytidylyltransferase, putative	-1.58515	0.000158569
A011504_01	At3g09240	protein kinase - related	-1.58347	0.00365803
A021948_01		ESTs, Highly similar to T01078 hypothetical protein T10P11.2.2 - Arabidopsis thaliana [A.thaliana]	-1.58234	0.00285397
A018174_01	At5g62440	expressed protein	-1.58188	0.000705819
A004486_01	At1g05440	hypothetical protein	-1.58144	0.00145102
A012874_01	At4g00700	C2 domain-containing protein	-1.58049	0.00169577
A023675_01	At2g24740	SET-domain transcriptional regulator family	-1.58034	0.0017533
A022204_01	At3g43500	hypothetical protein	-1.58024	0.000527588
A023594_01	At2g20590	hypothetical protein	-1.57999	0.00143938
A012719_01	At3g18120	F-box protein-related	-1.57943	0.0504952
A025734_01	At1g60690	aldo/keto reductase family	-1.57943	4.88386e-05
A003887_01	At1g78750	F-box protein family	-1.57917	0.00572587
A005203_01	At5g49910	heat shock protein cpHsc70-2 (hsc70-7)	-1.579	0.00471275
A015676_01	At5g61880	auxin-regulated protein	-1.57898	0.00232995
A001081_01	At1g04760	synaptobrevin 7B -related	-1.57845	0.00218793
A020606_01	At5g52920	pyruvate kinase, putative	-1.57817	0.000684144
A008893_01	At3g23890	DNA topoisomerase [ATP-hydrolyzing] (DNA topoisomerase II/DNA gyrase/TOP2)	-1.57807	0.0130519
A012578_01	At3g25920	50S ribosomal protein L15, chloroplast precursor (CL15)	-1.57798	0.00142173
A013232_01	At4g39860	expressed protein	-1.57779	0.000309515
A008834_01	At2g34190	membrane transporter -related	-1.57726	0.000866713
A003005_01	At1g44110	cyclin, putative	-1.57662	0.000670781
A004224_01	At1g09470	hypothetical protein	-1.5764	0.0100396
A023591_01	At2g16430	purple acid phosphatase (PAP10)	-1.5762	0.000184603
A015046_01	At4g39630	expressed protein	-1.57538	0.00961772
A001998_01	At1g15290	tetratricopeptide repeat (TPR)-containing protein	-1.57385	0.00248105
A020015_01	At4g12510	protease inhibitor/seed storage/lipid transfer protein (LTP) family	-1.57332	0.00203226
A011148_01	At3g04770	40S ribosomal protein SA (RPSaB)	-1.57225	0.000260624
A003861_01	At1g70300	potassium transporter, putative (KUP6/HAK6/KT6/POT6)	-1.57204	0.0144677
A023045_01	At5g24240	ubiquitin family	-1.57168	0.00013517
A020689_01	At3g44750	histone deacetylase -related	-1.57133	0.00158986
A020661_01	At3g02220	expressed protein	-1.57119	0.00147635
A015783_01	At5g56430	F-box protein family	-1.57084	0.00803788
A015398_01	At4g27660	hypothetical protein	-1.57023	0.00162608
A012350_01	At3g11160	hypothetical protein	-1.56959	1.58387e-05
A010960_01	At3g59040	pentatricopeptide (PPR) repeat-containing protein	-1.56881	0.0030015
A024069_01	At3g09990	equilibrative nucleoside transporter ENT2 -related	-1.56872	0.000938682
A007311_01	At2g25900	CCCH-type zinc finger protein -related	-1.56852	0.00044874
A008116_01	At2g19610	RING zinc finger protein -related	-1.56802	0.000136668
A001584_01	At1g27880	ATP-dependent DNA helicase, putative	-1.56748	0.000177918
A021882_01	At5g14180	expressed protein	-1.56746	0.0126704
A008761_01	At2g38220	hypothetical protein	-1.56715	0.000228726
A003801_01	At1g10930	DNA helicase (recQl4A)	-1.5665	6.78119e-06
A022241_01	At3g59260	pirin-like protein	-1.56596	0.00340665
A013835_01	At4g26370	expressed protein	-1.56545	0.000317751
A024919_01	At4g37360	cytochrome P450 family	-1.56514	0.0039545
A006146_01	At2g38040	alpha-carboxyltransferase -related	-1.5629	0.00994325
A024563_01	At3g60130	glycosyl hydrolase family 1	-1.56265	0.00068452
A016659_01	At5g46070	expressed protein	-1.56217	0.000152849
A003594_01	At1g04920	sucrose-phosphate synthase, putative	-1.56213	0.000176923
A010965_01	At3g56330	N2,N2-dimethylguanosine tRNA methyltransferases-related protein	-1.55786	0.000247847
A007951_01	At2g21130	cyclophilin (CYP2)	-1.55786	0.000915954
A011317_01	At3g12170	DnaJ protein family	-1.5569	0.00370483
A005234_01	At4g14790	ATP-dependent RNA helicase [mitochondrial] (suv3)	-1.55654	0.00688572
A001798_01	At1g03980	phytochelatin synthase -related	-1.55441	0.000167343
A002397_01	At1g27240	hypothetical protein	-1.5539	0.0331485
A015374_01	At4g29400	hypothetical protein	-1.55354	1.07785e-05
A024029_01	At1g69770	chromomethylase -related	-1.55329	3.50214e-05
A024630_01	At1g18540	60S ribosomal protein L6 (RPL6A)	-1.55305	0.0224399
A016770_01	At5g07330	expressed protein	-1.55274	0.0378971
A001843_01	At1g03475	coproporphyrinogen III oxidase (coproporphyrinogenase) (coprogen oxidase), putative	-1.5526	0.000437358
A022926_01	At5g07060	RRM-containing RNA-binding protein, putative	-1.55251	0.000983236
A024614_01	At1g01320	tetratricopeptide repeat (TPR)-containing protein	-1.55186	0.00468389
A015242_01	At4g33270	WD-40 repeat protein family	-1.55106	0.000429393
A021601_01	At2g37600	60S ribosomal protein L36 (RPL36A)	-1.55025	0.0246074
A014013_01	At4g29170	expressed protein	-1.55015	0.00369153
A006958_01	At2g26070	expressed protein	-1.548	0.00196379
A023757_01	At1g20610	cyclin, putative	-1.54771	0.000378596
A018551_01	At5g63480	expressed protein	-1.54763	0.00321351
A003882_01	At1g03180	hypothetical protein	-1.54695	0.0364191
A017260_01	At5g52230	expressed protein	-1.5465	0.000965993
A001769_01	At1g80330	gibberellin 3-beta-dioxygenase (gibberellin 3 beta-hydroxylase), putative	-1.54628	0.000125183
A008847_01	At2g40700	DEAD/DEAH box helicase, putative	-1.54592	0.00742838
A014057_01	At4g15830	expressed protein	-1.5458	0.000859468
A009715_01	At3g46870	pentatricopeptide (PPR) repeat-containing protein	-1.54526	0.000110812
A007347_01	At2g23320	WRKY family transcription factor	-1.54413	0.00097358
A015514_01	At5g09300	branched-chain alpha keto-acid dehydrogenase E1 alpha subunit-related protein	-1.54354	0.00293032
A014782_01	At4g17540	expressed protein	-1.5435	0.00256218
A014362_01	At4g00250	expressed protein	-1.54346	0.00194171
A020653_01	At4g25340	immunophilin / FKBP-type peptidyl-prolyl cis-trans isomerase -related	-1.54333	0.0176742
A009085_01	At3g23710	Tic22 -related	-1.54277	0.000166403
A017744_01	At5g40400	pentatricopeptide (PPR) repeat-containing protein	-1.54257	0.0106177
A010013_01	At3g43990	hypothetical protein	-1.54252	0.0246785
A016582_01	At5g53290	AP2 domain transcription factor, putative	-1.54252	0.00169516
A019078_01	At5g47410	hypothetical protein	-1.54112	0.00391171
A003460_01	At1g77840	eukaryotic initiation factor 5 (eIF-5) -related	-1.54109	4.79718e-05
A001760_01	At1g52930	expressed protein	-1.54101	0.00248716
A023771_01		Genomic sequence for Arabidopsis thaliana BAC T30E16 from chromosome I	-1.54057	0.00163745
A024206_01	At5g03210	expressed protein	-1.54015	0.000311834
A009838_01	At3g57180	expressed protein	-1.53918	0.000809399
A006928_01	At2g34355	68409.m03800 nodulin-related protein	-1.53863	0.0022185
A003358_01	At1g17850	rhodanese-related family protein	-1.53768	0.00810989
A005203_01	At5g49910	heat shock protein cpHsc70-2 (hsc70-7)	-1.53754	0.00263687
A003864_01	At1g60160	potassium transporter, putative (KUP12/HAK12/KT12/POT12)	-1.53734	0.0122842
A016587_01	At5g35490	expressed protein	-1.53718	0.000366841
A016377_01	At5g60560	hypothetical protein	-1.53706	0.00702402
A018585_01	At5g59230	hypothetical protein	-1.5364	0.00241879
A019908_01	At1g03440	leucine rich repeat protein family	-1.53572	0.00913976
A003976_01	At1g34770	MAGE protein -related	-1.53503	0.00175877
A000570_01		Arabidopsis thaliana BAC T1F9 chromosome 1, complete sequence	-1.53436	0.0277326
A022456_01	At4g10410	hypothetical protein	-1.53413	0.000971187
A018323_01	At5g14050	transducin / WD-40 repeat protein family	-1.53343	0.000884068
A001955_01	At1g16500	expressed protein	-1.53326	0.000826101
A012727_01	At3g27270	expressed protein	-1.53251	0.00032231
A018659_01	At5g57030	lycopene epsilon cyclase	-1.53233	0.000158068
A022961_01	At5g48960	expressed protein	-1.53204	0.000677204
A005791_01	At5g25950	hypothetical protein	-1.53103	0.00358448
A019324_01	At5g23310	iron superoxide dismutase (FSD3)	-1.53082	0.000812957
A011527_01	At3g11740	hypothetical protein	-1.53081	0.000718971
A003319_01	At1g10790	hypothetical protein	-1.52949	0.00629887
A002974_01	At1g02810	pectinesterase family	-1.52887	0.000376718
A024213_01	At3g27100	expressed protein	-1.52874	0.000546015
A014042_01	At4g02990	expressed protein	-1.52821	0.000398075
A009095_01	At3g26744	bHLH protein family	-1.52747	0.00167191
A015139_01	At4g13990	hypothetical protein	-1.52718	7.61183e-05
A008952_01	At3g09150	auxin-regulated protein	-1.52713	0.00247648
A019562_01	At4g31840	plastocyanin-like domain containing protein	-1.52551	0.00953491
A000904_01	At1g28300	transcriptional factor B3 protein leafy cotyledon 2	-1.52531	0.00591138
A008651_01	At2g40490	uroporphyrinogen decarboxylase (UPD), putative	-1.52431	0.0017694
A007021_01	At2g25870	expressed protein	-1.52327	0.000177559
A023009_01	At5g44220	F-box protein family	-1.52324	0.00221067
A009132_01	At3g13000	expressed protein	-1.52317	0.000574208
A001794_01	At1g72420	expressed protein	-1.52297	0.00188669
A010409_01	At3g11520	cyclin, putative	-1.52274	0.00228662
A004200_01	At1g71110	expressed protein	-1.52257	0.00147045
A025474_01	At2g16220	F-box protein family	-1.52069	0.00523087
A018165_01	At5g01340	mitochondrial carrier protein family	-1.52001	0.0025872
A015235_01	At4g25630	fibrillarin 2 (AtFib2)	-1.51989	0.000621515
A023242_01	At1g54090	exocyst subunit EXO70 family	-1.51857	0.000144457
A002666_01	At1g60410	F-box protein family	-1.51846	0.0177724
A004640_01	At1g77400	tyrosine phosphoprotein SLP-76-related	-1.51762	0.000577768
A016723_01	At5g14520	pescadillo - like protein	-1.51731	0.00164787
A004103_01	At1g50840	DNA polymerase A family protein -related	-1.51591	0.00566976
A021000_01	At1g08540	plastid RNA polymerase sigma-subunit -related	-1.5158	0.0167384
A005451_01		EST	-1.51474	0.00236292
A016492_01	At5g24330	hypothetical protein	-1.51458	0.00193876
A005139_01		Genomic sequence for Arabidopsis thaliana BAC F5J5	-1.51383	0.0183521
A006848_01	At2g36640	late embryogenesis abundant (LEA) protein (ECP63)	-1.51355	0.0344959
A020349_01	At3g26060	peroxiredoxin -related	-1.51312	0.00310102
A009844_01	At3g57310	protease inhibitor/seed storage/lipid transfer protein (LTP) family	-1.51309	0.00280049
A003466_01	At1g74140	hypothetical protein	-1.5126	0.00203457
A012589_01	At3g55340	RNA recognition motif (RRM)-containing protein	-1.51219	0.000236263
A006103_01	At2g41290	strictosidine synthase-related	-1.51205	0.0016602
A024358_01	At1g28640	lipase, putative	-1.51204	0.00603007
A016985_01	At5g55740	pentatricopeptide (PPR) repeat-containing protein	-1.51167	0.00029529
A006024_01	At2g34710	HD-Zip transcription factor Athb-14	-1.51142	0.005689
A017200_01	At5g07460	peptide methionine sulfoxide reductase-related protein	-1.51122	0.00243877
A022821_01	At5g53720	RNA recognition motif (RRM)-containing protein	-1.51098	0.00990266
A020997_01	At1g67700	auxin-regulated protein	-1.51063	0.000400439
A015604_01	At5g60690	HD-Zip transcription factor Revoluta/Interfascicular fiberless 1	-1.51036	0.000327326
A002564_01	At1g65640	DegP protease	-1.50933	0.0194787
A022877_01	At5g58830	subtilisin-like serine protease	-1.50907	2.78658e-05
A008049_01	At2g40360	transducin / WD-40 repeat protein family	-1.50734	0.000745511
A020673_01	At1g08550	violaxanthin de-epoxidase precursor, putative	-1.50734	8.29353e-06
A025730_01	At5g18620	DNA-dependent ATPase, putative	-1.50723	0.00229486
A014910_01	At4g30160	villin -related	-1.50691	0.00102713
A000461_01	At1g04445	zinc finger (C2H2 type) protein family	-1.50683	0.000563443
A020501_01	At5g61440	thioredoxin family	-1.50677	5.14201e-05
A015384_01	At4g28820	hypothetical protein	-1.50611	0.00266825
A000964_01	At1g35183	hypothetical protein	-1.50597	0.0376152
A008781_01	At2g32990	glycosyl hydrolase family 9	-1.50487	0.000244008
A009990_01	At3g02790	zinc finger (C2H2 type) protein family	-1.50452	0.000273618
A013061_01	At4g35230	protein kinase family	-1.50436	0.00681875
A019861_01	At2g37470	histone H2B, putative	-1.5023	0.00447721
A017154_01	At5g57980	eukaryotic rpb5 RNA polymerase subunit family	-1.5015	0.00340884
A021551_01		Sequence of BAC F19P19 from Arabidopsis thaliana chromosome 1	-1.50132	0.019107
A012950_01	At4g21270	kinesin-like protein A (katA)	-1.49938	0.0170452
A003120_01	At1g53490	bZIP protein	-1.49857	0.00394872
A013718_01	At4g35070	conserved hypothetical protein	-1.49811	0.00300706
A012334_01	At3g13120	chloroplast 30S ribosomal protein S10, putative	-1.49783	0.0014968
A019904_01	At1g06190	expressed protein	-1.49738	0.00467799
A023226_01	At1g23720	proline-rich protein family	-1.49649	0.000930328
A004005_01	At1g72870	disease resistance protein (TIR-NBS class), putative	-1.49605	0.0123258
A003991_01	At1g74850	pentatricopeptide (PPR) repeat-containing protein	-1.49564	0.000759601
A025476_01	At2g16450	F-box protein family	-1.49553	0.000851131
A003332_01	At1g63190	hypothetical protein	-1.4946	0.000419479
A017422_01	At5g05580	omega-3 fatty acid desaturase, chloroplast precursor (FAD8)	-1.49404	0.00283708
A014886_01	At4g28100	expressed protein	-1.49391	0.00178909
A000807_01	At1g53380	expressed protein	-1.49378	0.000433572
A014947_01	At4g03510	E3 ubiquitin ligase, RMA1	-1.49353	0.000418792
A006419_01	At2g38730	peptidyl-prolyl cis-trans isomerase -related	-1.4931	0.00159723
A011324_01	At3g25080	hypothetical protein	-1.49261	8.33796e-05
A018862_01	At5g46840	RNA recognition motif (RRM)-containing protein	-1.4923	0.0024142
A003149_01	At1g50790	hypothetical protein	-1.49228	0.00198767
A017549_01	At5g45600	expressed protein	-1.49085	0.024576
A015338_01	At4g17760	expressed protein	-1.4906	0.00589382
A005189_01	At1g76405	auxin-regulated protein	-1.49017	0.00370884
A003582_01	At1g13730	NTF2-containing RNA-binding protein, putative	-1.48973	0.00908125
A014109_01	At4g17730	syntaxin of plants SYP23	-1.4893	0.000647461
A020947_01		EST	-1.4856	0.000491984
A008649_01	At2g40430	expressed protein	-1.48526	0.0372771
A020762_01	At1g49760	polyadenylate-binding protein (PABP), putative	-1.48492	0.0130914
A017928_01	At5g15810	N2,N2-dimethylguanine tRNA methyltransferase-related protein	-1.48489	0.00269712
A020491_01	At3g09050	expressed protein	-1.48467	0.000996143
A007030_01	At2g46140	desiccation related protein -related	-1.48443	0.00300924
A006970_01	At2g19870	expressed protein	-1.48141	0.00071339
A016283_01	At5g58370	contains similarity to GTP-binding protein CGPA	-1.48103	0.00266479
A015887_01	At5g59010	protein kinase - related	-1.4804	0.00864467
A012638_01	At3g51280	male sterility MS5, putative	-1.47966	0.0074774
A017295_01	At5g65165	succinate dehydrogenase, iron-sulphur subunit, mitochondrial (sdh2-3)	-1.47937	0.0178429
A012551_01	At3g55580	regulator of chromosome condensation-related protein	-1.4792	0.000131449
A022782_01	At3g26020	B regulatory subunit of protein phosphatase 2A -related	-1.47774	0.00599389
A003971_01	At1g15430	expressed protein	-1.47766	6.12226e-05
A023002_01	At5g63700	hypothetical protein	-1.47759	0.0111007
A025520_01	At1g17460	expressed protein	-1.47757	0.000384615
A003513_01	At1g69250	NTF2-containing RNA-binding protein, putative	-1.47738	0.000393881
A017418_01	At5g58190	contains similarity to unknown protein (gb|AAF35955.1)	-1.47703	0.00391455
A004405_01	At1g44090	gibberellin 20-oxidase family	-1.47691	0.01103
A010660_01	At3g20670	histone H2A, putative	-1.47659	0.00525086
A014125_01	At4g26660	expressed protein	-1.47572	0.0184043
A017489_01	At5g45740	hypothetical protein	-1.47554	0.0231791
A017526_01	At5g64780	expressed protein	-1.47532	0.000498087
A018651_01	At5g06280	expressed protein	-1.47529	0.00111743
A007713_01	At2g34900	RING3 protein -related	-1.4751	0.00134488
A022165_01	At3g51290	proline-rich protein family	-1.47437	0.00296395
A018777_01	At5g35560	expressed protein	-1.47369	0.000332485
A021556_01	At1g20930	cell division control protein, putative	-1.47294	0.000544852
A025060_01	At3g44300	nitrilase 2	-1.47286	0.0112469
A011907_01	At3g47450	expressed protein	-1.47251	0.000575651
A000767_01	At1g18370	kinesin heavy chain isolog -related	-1.47247	0.0110973
A024436_01	At1g24090	RNase H domain-containing protein	-1.47013	0.00082165
A003881_01	At1g03360	expressed protein	-1.46966	0.0024041
A014287_01	At4g11060	expressed protein	-1.46958	0.00274161
A011206_01	At3g15490	hypothetical protein	-1.46947	0.00727928
A002494_01		Genomic sequence for Arabidopsis thaliana BAC T23J18 from chromosome I	-1.46916	0.0099313
A024779_01	At2g29680	CDC6 protein -related	-1.46821	0.00131715
A005203_01	At5g49910	heat shock protein cpHsc70-2 (hsc70-7)	-1.46811	0.00087865
A017591_01	At5g50040	invertase/pectin methylesterase inhibitor - related	-1.46764	0.00555072
A013832_01	At4g29060	expressed protein	-1.46745	0.00662119
A018804_01	At5g63850	amino acid transporter 4 (AAP4)	-1.46732	0.000940886
A010530_01	At3g26010	F-box protein family	-1.46631	6.73229e-05
A003028_01	At1g67320	expressed protein	-1.46616	0.00186812
A005203_01	At5g49910	heat shock protein cpHsc70-2 (hsc70-7)	-1.46531	0.00736406
A011478_01	At3g03950	expressed protein	-1.46446	0.0404464
A024479_01	At2g44860	60S ribosomal protein L24, putative	-1.46361	0.00689144
A010053_01	At3g56570	SET-domain transcriptional regulator family	-1.4625	0.000605925
A004589_01	At1g67910	expressed protein	-1.46224	0.000169028
A022116_01		Arabidopsis thaliana mRNA for NPK1-related protein kinase 2, partial cds	-1.46106	0.00791494
A005470_01		ESTs	-1.46053	0.00418796
A015363_01	At4g24710	protein -related binding protein	-1.46016	0.00139466
A013123_01	At4g08600	hypothetical protein	-1.45922	0.00187886
A020471_01	At5g61970	signal recognition particle - related	-1.45921	0.000241981
A016155_01	At5g58600	expressed protein	-1.4585	0.000204072
A002748_01	At1g03780	expressed protein	-1.45847	0.0151853
A003903_01	At1g04030	expressed protein	-1.45755	0.00215301
A009086_01	At3g60000	hypothetical protein	-1.45754	0.00328341
A024677_01		Arabidopsis thaliana mRNA for ferredoxin-NADP+ reductase precursor (petH gene)	-1.45641	0.000544635
A016680_01	At5g57000	expressed protein	-1.45599	0.00597953
A003886_01	At1g78760	F-box protein family	-1.4557	0.00149307
A011354_01		Arabidopsis thaliana DNA chromosome 3, BAC clone F7K15	-1.45545	2.20899e-05
A023586_01	At2g16360	40S ribosomal protein S25 (RPS25A)	-1.45542	0.0167018
A013641_01	At4g37090	expressed protein	-1.45523	0.0028532
A016700_01	At5g39700	myb family transcription factor (MYB89)	-1.45488	0.000159768
A010957_01	At3g58960	F-box protein family	-1.45477	0.00312312
A007726_01	At2g21350	hypothetical protein	-1.45438	0.00034184
A013907_01	At4g28590	hypothetical protein	-1.45323	0.00705686
A022862_01	At5g55920	nucleolar protein-related	-1.45321	0.00962065
A003517_01	At1g73690	cell division protein kinase, putative	-1.45315	0.00340567
A021799_01	At5g09770	ribsomal protein - like	-1.45276	0.00307071
A011194_01	At3g59980	expressed protein	-1.45261	0.00112537
A006603_01	At2g32440	ent-kaurenoic acid oxidase / cytochrome P450 CYP88A	-1.4526	0.00145664
A017211_01	At5g51730	hypothetical protein	-1.45081	0.00275473
A012453_01	At3g23670	phragmoplast-associated kinesin-related protein, putative	-1.45069	0.00425851
A006905_01	At2g19385	expressed protein	-1.45026	0.0020284
A001730_01	At1g75050	thaumatin-like protein (pathogenesis-related protein), putative	-1.4498	0.000278758
A017596_01	At5g50070	hypothetical protein	-1.44926	0.000502219
A001636_01	At1g66520	formyltransferase, putative	-1.44823	0.00077884
A000044_01	At1g53140	expressed protein	-1.44811	0.0017707
A016480_01	At5g61000	replication protein, putative	-1.44808	0.00096953
A018892_01	At5g50720	expressed protein	-1.44766	0.000564479
A016095_01	At5g62190	DEAD box RNA helicase (prh75), putative	-1.44757	0.00890203
A009855_01	At3g04620	expressed protein	-1.44643	0.0292015
A017499_01	At5g36870	callose synthase (1,3-beta-glucan synthase) family	-1.4458	0.00353098
A006859_01	At2g12050	hypothetical protein	-1.44554	0.0530782
A020151_01	At3g53370	expressed protein	-1.4454	0.00074394
A006215_01	At3g03710	polyribonucleotide nucleotidyltransferase, putative	-1.4452	0.00028921
A006351_01	At2g02590	transport protein -related	-1.44428	0.00104114
A009498_01	At3g43600	aldehyde oxidase 2 (AO2)	-1.44366	0.00183164
A008182_01	At2g25930	expressed protein	-1.44214	2.67103e-05
A009663_01	At3g22520	expressed protein	-1.44154	0.000150135
A008821_01	At2g43110	expressed protein	-1.44148	0.0290873
A010647_01	At3g63250	homocysteine S-methyltransferase AtHMT-2	-1.44141	0.000363324
A002474_01	At1g69090	F-box protein family	-1.44113	0.0431591
A001090_01	At1g71720	RIBOSOMAL PROTEIN -related	-1.4409	0.00154805
A006610_01	At2g22400	expressed protein	-1.44082	0.000653071
A015560_01		Arabidopsis thaliana unknown protein (MGN6.13/AT5g53770) mRNA, complete cds	-1.44057	0.000159185
A022529_01	At4g24070	hypothetical protein	-1.43974	0.0201315
A003663_01	At1g71850	hypothetical protein	-1.43924	0.0068883
A019630_01	At3g16780	60S ribosomal protein L19 (RPL19B)	-1.43915	0.00515965
A019374_01	At5g02570	histone H2B, putative	-1.43895	4.39352e-05
A018976_01	At5g47660	expressed protein	-1.43866	0.00116272
A004336_01	At1g20800	F-box protein family	-1.4384	0.0127601
A015350_01	At4g28220	NADH dehydrogenase - related	-1.43839	0.000270658
A019911_01	At1g50490	ubiquitin-conjugating enzyme (UBC20)	-1.4382	0.000207115
A021677_01	At1g20140	SKP1, putative	-1.43798	0.00149927
A021533_01	At1g60350	hypothetical protein	-1.43694	1.21214e-05
A009393_01	At3g14900	expressed protein	-1.43619	0.00144316
A011295_01	At3g25882	expressed protein	-1.43603	0.000773194
A003590_01	At1g07240	UDP-glycosyltransferase family	-1.43458	0.000516968
A022153_01	At3g58360	hypothetical protein	-1.43229	0.0183985
A007582_01	At2g30470	transcriptional factor B3 family	-1.43228	0.00271868
A008914_01	At3g63510	nitrogen regulation protein family (NIFR3)	-1.43165	0.000391625
A022356_01	At4g23120	hypothetical protein	-1.43144	0.0175577
A009915_01	At3g48470	expressed protein	-1.43062	0.00654901
A007622_01	At2g18330	AAA-type ATPase -related	-1.43034	0.00138756
A009115_01	At3g55510	expressed protein	-1.42996	0.000117795
A000558_01	At1g72270	expressed protein	-1.42979	7.41429e-05
A016648_01	At5g56970	cytokinin oxidase family	-1.42868	0.0276192
A008421_01	At2g18000	hypothetical protein	-1.42853	0.000441544
A013814_01	At4g38780	splicing factor - like protein	-1.42853	0.000489432
A020431_01	At2g28450	RNA methyltransferase -related	-1.42815	0.000469812
A016382_01	At5g57180	CIA2 (CIA2)	-1.42807	0.00218
A004390_01	At1g06590	APC5	-1.42714	0.000177012
A010509_01	At3g03970	expressed protein	-1.42589	0.00235147
A001602_01	At1g04590	expressed protein	-1.42571	0.000807847
A024305_01	At3g17040	tetratricopeptide repeat (TPR)-containing protein	-1.42476	0.000843198
A016375_01	At5g57140	Calcineurin-like phosphoesterase family	-1.42474	0.000780576
A025055_01	At3g44090	F-box protein family	-1.42418	0.0529436
A017149_01	At5g48680	expressed protein	-1.42384	0.000846599
A003335_01	At1g12560	expansin, putative (EXP7)	-1.42345	0.00198528
A014803_01	At4g29200	hypothetical protein	-1.42343	0.00648813
A019025_01	At5g57950	26S proteasome regulatory subunit, putative	-1.42291	0.000573859
A012674_01	At3g04060	NAM-related protein (no apical meristem)	-1.42192	0.00805402
A005203_01	At5g49910	heat shock protein cpHsc70-2 (hsc70-7)	-1.42177	0.000272243
A022812_01	At5g61640	peptide methionine sulfoxide reductase - like protein	-1.42157	0.000389245
A006290_01	At2g14660	expressed protein	-1.42154	0.042607
A019231_01	At5g58130	RNA recognition motif (RRM)-containing protein	-1.42099	4.53714e-05
A016047_01	At5g58250	unknown protein (sp|P72777) -related	-1.42071	0.000388558
A016720_01	At5g07200	gibberellin 20-oxidase	-1.42058	0.00428577
A009032_01	At3g56320	expressed protein	-1.42041	0.00471594
A024453_01	At1g03860	prohibitin 2 -related	-1.41922	0.000140813
A009512_01	At3g53210	nodulin MtN21 family protein	-1.419	0.00911604
A001239_01	At1g28350	tyrosyl-tRNA synthetase -related	-1.41837	0.000708286
A007939_01	At2g38770	expressed protein	-1.41809	0.00407355
A002088_01	At1g25550	expressed protein	-1.41799	0.013519
A014992_01	At4g36020	glycine-rich protein	-1.41776	0.00297829
A000496_01	At1g73610	GDSL-motif lipase/hydrolase protein	-1.41695	0.00693008
A010962_01	At3g56100	leucine-rich repeat transmembrane protein kinase, putative	-1.41652	2.07067e-05
A018187_01	At5g03870	expressed protein	-1.41587	0.00198061
A012408_01	At3g48870	ATP-dependent Clp protease ATP-binding subunit (ClpC2)	-1.41573	0.0177618
A001455_01	At1g25260	expressed protein	-1.41564	0.00124207
A000094_01	At1g73240	expressed protein	-1.41562	0.00400242
A012395_01	At3g57950	hypothetical protein	-1.41556	0.00544243
A020051_01	At1g55900	expressed protein	-1.41505	2.39131e-05
A024579_01	At2g38050	3-oxo-5-alpha-steroid 4-dehydrogenase (steroid 5-alpha-reductase), putative	-1.41479	0.00282729
A025180_01	At5g41510	F-box protein family	-1.41435	0.0203865
A020586_01	At2g31400	pentatricopeptide (PPR) repeat-containing protein	-1.41428	0.00619077
A004019_01	At1g80770	GTP-binding protein -related	-1.41426	0.00345074
A025966_01	At2g44450	glycosyl hydrolase family 1	-1.41416	0.000588225
A004308_01	At1g13590	hypothetical protein	-1.41366	0.00161538
A000316_01	At1g10910	membrane-associated salt-inducible protein isolog	-1.41304	0.000945083
A023244_01		Arabidopsis thaliana ABA-regulated gene cluster, complete sequence	-1.41296	0.00437463
A018577_01	At5g40700	hypothetical protein	-1.41204	0.00831564
A011982_01	At3g27180	expressed protein	-1.41181	0.00245793
A000995_01	At1g16070	expressed protein	-1.41162	0.00552757
A022777_01		Arabidopsis thaliana genomic DNA, chromosome 3, P1 clone: MOB24	-1.41036	0.00115253
A015035_01	At4g11790	expressed protein	-1.41035	0.000417423
A018169_01		Arabidopsis thaliana genomic DNA, chromosome 5, P1 clone:MQN23	-1.41015	0.000359037
A015372_01	At4g29380	expressed protein	-1.40987	0.00902183
A002285_01	At1g17510	expressed protein	-1.40987	0.000888103
A008115_01	At2g31890	expressed protein	-1.40984	0.00201885
A007398_01	At2g47280	pectinesterase family	-1.40983	0.00885481
A006988_01	At2g47940	DegP2 protease	-1.4098	0.00780502
A019275_01	At5g14480	N-acetylglucosaminyltransferase - related	-1.40948	1.81171e-05
A020411_01	At2g38750	annexin -related	-1.40938	1.8503e-05
A009816_01	At3g50720	protein kinase, putative	-1.40922	0.0022088
A011664_01	At3g48210	expressed protein	-1.40854	0.00278634
A011112_01		Arabidopsis thaliana genomic DNA, chromosome 3, TAC clone:K5K13	-1.40753	0.00262664
A024336_01	At3g48360	expressed protein	-1.4067	0.00298559
A021984_01	At4g25050	acyl carrier protein family	-1.40648	0.000231829
A016866_01	At5g41630	F-box protein family	-1.40612	0.000770828
A008307_01	At2g42950	expressed protein	-1.40591	0.000169137
A017715_01	At5g47550	expressed protein	-1.4052	0.00114689
A013652_01	At4g02390	NAD+ ADP-ribosyltransferase	-1.40397	0.00154141
A021633_01	At2g18200	hypothetical protein	-1.40371	0.0382288
A024634_01	At1g03630	protochlorophyllide reductase C (PCR C/POR C)	-1.40337	0.00679346
A017689_01	At5g57740	expressed protein	-1.40272	0.00750541
A016800_01	At5g08020	replication protein, putative	-1.40216	0.00183988
A012341_01	At3g12270	protein arginine N-methyltransferase family	-1.40208	0.000117552
A016883_01	At5g12980	expressed protein	-1.4012	0.00254342
A011830_01	At3g16000	myosin heavy chain-related protein	-1.40112	0.00477055
A009127_01	At3g12930	expressed protein	-1.40091	0.000638301
A006451_01	At2g30590	WRKY family transcription factor	-1.40012	0.00628006
A009123_01	At3g15560	expressed protein	-1.39992	0.00933814
A005203_01	At5g49910	heat shock protein cpHsc70-2 (hsc70-7)	-1.39828	0.000127997
A014686_01	At4g15140	expressed protein	-1.3977	0.0288599
A020191_01	At3g21540	transducin / WD-40 repeat protein family	-1.39647	0.0160717
A021730_01	At3g06680	60S ribosomal protein L29 (RPL29B)	-1.39531	0.000513399
A011004_01	At3g49020	F-box protein family	-1.39505	0.0111634
A014537_01	At4g09730	DEAD/DEAH box helicase, putative	-1.39455	0.0041233
A009815_01	At3g27500	CHP-rich zinc finger protein, putative	-1.39443	0.000512561
A018124_01	At5g40840	cohesion family protein (SYN2) (RAD21-1)	-1.39442	0.00284342
A006972_01	At2g32230	pentatricopeptide (PPR) repeat-containing protein	-1.39441	0.000517144
A023141_01	At3g52870	expressed protein	-1.39433	0.000922854
A004035_01	At1g54980	invertase/pectin methylesterase inhibitor - related	-1.39413	2.69494e-05
A000216_01	At1g17240	leucine rich repeat protein family	-1.39407	0.00315447
A003022_01	At1g69070	expressed protein	-1.39375	0.00711628
A008005_01	At2g27840	hypothetical protein	-1.39334	0.00467557
A013407_01	At4g37490	G2/mitotic-specific cyclin (B-like cyclin/CYC1)	-1.39314	0.00520629
A007290_01	At2g01250	60S ribosomal protein L7 (RPL7B)	-1.39281	0.00122378
A020321_01	At3g16910	AMP-dependent synthetase and ligase family	-1.39266	0.0395694
A016496_01	At5g58000	expressed protein	-1.39264	0.000428213
A006255_01	At2g22610	kinesin-related protein	-1.39248	0.0261939
A016896_01	At5g05810	zinc finger (C3HC4-type RING finger) protein family	-1.39234	0.0056397
A020092_01	At1g12270	stress inducible protein (sti), putative	-1.39224	0.000535104
A010083_01	At3g53440	expressed protein	-1.39199	0.0172786
A008549_01	At2g05990	enoyl-[acyl-carrier protein] reductase [NADH] (enr-A), putative	-1.39197	0.00501061
A025234_01	At5g59590	glycosyltransferase family	-1.39173	0.00897687
A003750_01	At1g47270	F-box containing tubby family protein	-1.39159	0.00438489
A015178_01	At4g30850	expressed protein	-1.39135	0.000866152
A018794_01	At5g46270	disease resistance protein (TIR-NBS-LRR class), putative	-1.39099	0.00325697
A008926_01	At3g51800	nuclear DNA-binding protein G2p -related	-1.39078	0.00200138
A005386_01	At1g09795	AtATP-PRT2 mRNA for ATP phosphoribosyl transferase	-1.39057	0.00111031
A005203_01	At5g49910	heat shock protein cpHsc70-2 (hsc70-7)	-1.38987	0.00123606
A023804_01	At1g23320	alliinase -related	-1.38982	0.00165112
A017275_01	At5g39640	hypothetical protein	-1.3896	0.0375776
A011595_01		Arabidopsis thaliana genomic DNA, chromosome 3, P1 clone: MEB5	-1.38945	0.000973112
A023686_01	At2g40010	60S acidic ribosomal protein P0 (RPP0A)	-1.38876	0.000630487
A000688_01	At1g33770	protein kinase -related	-1.38872	1.82129e-06
A023132_01	At5g35920	cytochrome P450, putative	-1.38848	0.0127146
A015712_01	At5g48650	NTF2-containing RNA-binding protein, putative	-1.38809	0.00228799
A011660_01	At3g17770	dihydroxyacetone kinase -related	-1.38805	0.00103505
A008492_01	At2g22260	oxidoreductase, 2OG-Fe(II) oxygenase family	-1.388	0.00267095
A011998_01	At3g24510	hypothetical protein	-1.38772	0.00601679
A005374_01	At5g10010	expressed protein	-1.38628	0.00103791
A009116_01	At3g16730	hypothetical protein	-1.38599	0.00253737
A009438_01	At3g12820	myb family transcription factor	-1.38572	0.0043798
A017858_01	At5g16630	expressed protein	-1.38522	0.0107685
A018244_01	At5g11460	senescence-associated protein -related	-1.38404	0.000263462
A018414_01	At5g09840	expressed protein	-1.38384	0.000182111
A013800_01	At4g38380	hypothetical protein	-1.38335	0.00159659
A005203_01	At5g49910	heat shock protein cpHsc70-2 (hsc70-7)	-1.38267	0.00280735
A001241_01	At1g64880	ribosomal protein S5 family	-1.38254	0.00451212
A013601_01	At4g25040	expressed integral membrane protein common family	-1.38215	0.00106579
A016453_01	At5g47210	nuclear RNA binding protein, putative	-1.38177	0.000115532
A014715_01	At4g15890	expressed protein	-1.38121	5.69375e-05
A004228_01	At1g22260	expressed protein	-1.38107	0.0455164
A019441_01	At3g29160	Snf1-related protein kinase KIN11 (AKIN11)	-1.38067	0.00861365
A002970_01	At1g02940	glutathione transferase, putative	-1.38054	5.374e-05
A020643_01	At4g28050	senescence-associated protein, putative	-1.38003	0.000270613
A013133_01	At4g36110	auxin-induced (indole-3-acetic acid induced) protein, putative	-1.37954	0.000919914
A002516_01	At1g07473	hypothetical protein	-1.37919	0.00178249
A022413_01	At4g23800	98b like protein	-1.37891	0.000713785
A012698_01	At3g43850	hypothetical protein	-1.37878	0.00101597
A022466_01	At4g10640	calmodulin-binding protein family	-1.37849	0.00196386
A011171_01	At3g23070	expressed protein	-1.37824	0.0166574
A024716_01	At1g42410	plant transposase (Ptta/En/Spm) family	-1.37737	0.0297882
A001611_01	At1g25540	expressed protein	-1.37677	0.000447093
A002975_01	At1g02770	expressed protein	-1.37653	0.00381
A017479_01	At5g39380	expressed protein	-1.37632	0.00495401
A022902_01	At1g60850	RNA polymerase subunit	-1.37624	0.0013625
A006100_01	At2g33370	60S ribosomal protein L23 (RPL23B)	-1.37562	0.00829503
A000040_01	At1g48160	signal recognition particle 19 kDa protein subunit -related	-1.37527	0.00516675
A004899_01		Arabidopsis thaliana chromosome 1 BAC F26G16 sequence	-1.37509	0.00412094
A019759_01	At3g03110	exportin1 (XPO1), putative	-1.37391	3.78612e-05
A009767_01	At3g58520	expressed protein	-1.37323	0.000757088
A018886_01	At5g02820	meiosis specific - like protein	-1.37314	0.00114785
A009991_01	At3g49100	signal recognition particle subunit 9 - like	-1.373	0.00205888
A017891_01	At5g48970	mitochondrial carrier protein family	-1.37298	0.000100142
A006798_01	At2g36400	transcription activator (GRL3)	-1.37227	0.00811097
A011345_01	At3g55660	hypothetical protein	-1.37085	0.0065404
A002080_01	At1g41880	60S ribosomal protein L35a (RPL35aB)	-1.37024	0.0141216
A010675_01	At3g57430	pentatricopeptide (PPR) repeat-containing protein	-1.37023	0.000786635
A011695_01	At3g07630	prephenate dehydratase family	-1.36959	0.0141974
A016019_01	At5g53860	auxin-regulated protein	-1.36953	0.000339288
A003800_01	At1g07320	50S ribosomal protein L4, chloroplast precursor (CL4)	-1.36908	0.00217236
A014676_01	At4g29840	threonine synthase, chloroplast	-1.36897	0.00125848
A015435_01	At4g32915	Glu-tRNA(Gln) amidotransferase subunit C; nuclear gene for chloroplast product	-1.36767	4.38635e-05
A024198_01	At4g26810	hypothetical protein	-1.36746	0.000351126
A004801_01	At1g47490	RNA binding protein 47 (RBP47), putative	-1.36629	0.00146669
A001608_01	At1g04730	hypothetical protein	-1.36598	0.0132223
A001834_01	At1g10010	amino acid permease, putative	-1.36588	0.00689829
A022370_01	At4g19710	aspartate kinase/homoserine dehydrogenase (ak-hsdh) bifunctional enzyme, putative	-1.3658	0.00204311
A016082_01	At5g56580	mitogen-activated protein kinase kinase (MAPKK), putative (MKK6)	-1.36506	0.00210974
A019443_01	At1g09760	U2 small nuclear ribonucleoprotein A, putative	-1.36474	0.000485239
A018632_01	At5g52590	expressed protein	-1.36473	0.0130195
A002287_01	At1g55660	F-box protein family	-1.36375	0.00160553
A023135_01	At5g36790	phosphoglycolate phosphatase, putative	-1.36374	0.000748425
A019041_01	At5g14320	30S ribosomal protein S13, chloroplast precursor (CS13)	-1.36351	0.00237079
A018399_01	At5g40930	protein import receptor TOM20, mitochondrial-related	-1.36342	0.00236912
A010166_01	At3g55160	expressed protein	-1.36332	0.00537745
A024343_01	At1g56110	nucleolar protein Nop56, putative	-1.36308	0.00330303
A020742_01	At1g20370	expressed protein	-1.36303	0.000638038
A022158_01	At3g16555	F-box protein family	-1.36241	0.0101289
A021420_01	At5g59110	hypothetical protein	-1.36212	0.00024901
A011708_01	At3g19360	expressed protein	-1.36149	0.000190745
A008198_01	At2g26900	bile acid:sodium symporter family	-1.36082	0.00548028
A022740_01	At3g24270	hypothetical protein	-1.3608	9.22656e-05
A020254_01	At4g13780	methionyl-tRNA synthetase - like protein	-1.36027	0.000173269
A025291_01		Arabidopsis thaliana male sterility MS5 gene, complete cds	-1.35997	0.0117453
A010837_01	At3g14110	tetratricopeptide repeat (TPR)-containing protein	-1.35944	0.00102695
A006416_01	At2g38160	expressed protein	-1.35893	0.00162798
A016927_01	At5g10910	expressed protein	-1.35893	0.00309499
A022123_01	At5g66880	serine/threonine protein kinase, putative	-1.35844	0.00101331
A006938_01	At2g26270	hypothetical protein	-1.35834	7.59188e-05
A022895_01	At3g19590	mitotic checkpoint protein	-1.35801	3.62003e-06
A015429_01	At4g02040	hypothetical protein	-1.35792	0.000209299
A016636_01	At5g55450	protease inhibitor/seed storage/lipid transfer protein (LTP) family	-1.35767	0.00123465
A005203_01	At5g49910	heat shock protein cpHsc70-2 (hsc70-7)	-1.35739	0.00066962
A024715_01		Genomic sequence for Arabidopsis thaliana BAC F7F22 from chromosome I	-1.35702	0.0016439
A014904_01	At4g02150	importin alpha-2 subunit	-1.35682	0.00433547
A008445_01	At2g43030	ribosomal protein L3p family	-1.35667	0.000725023
A006630_01	At2g28620	kinesin-related protein	-1.35633	0.0110211
A001192_01	At1g15310	expressed protein	-1.35512	0.00342291
A020644_01	At3g18390	expressed protein	-1.35424	0.00963797
A001049_01	At1g71770	polyadenylate-binding protein 5 (PABP5)	-1.35403	0.00154926
A009968_01	At3g09250	expressed protein	-1.35401	9.5922e-05
A003512_01	At1g12800	heat shock factor protein hsf8 -related	-1.35341	0.00555808
A006251_01	At2g30695	expressed protein	-1.35335	0.000310429
A000375_01	At1g78720	protein transport protein sec61 alpha subunit -related	-1.35327	0.0012795
A015929_01		Arabidopsis thaliana unknown protein (F9D12.18/AT5g26360) mRNA, complete cds	-1.35292	0.000641189
A012692_01	At3g43830	hypothetical protein	-1.35279	0.0537179
A016872_01	At5g62410	chromosomal protein - like	-1.35261	0.0101656
A017606_01	At5g61370	pentatricopeptide (PPR) repeat-containing protein	-1.3524	0.000244124
A001816_01	At1g26840	hypothetical protein	-1.35192	0.00382187
A002915_01	At1g19100	hypothetical protein	-1.35185	7.60335e-05
A022106_01	At3g54180	cell division control protein 2 homolog B (CDC2B)	-1.35158	0.00827853
A019189_01	At5g13060	expressed protein	-1.35099	0.00345924
A009924_01	At3g47870	lateral organ boundaries (LOB) domain protein - related	-1.35078	0.00847473
A001801_01	At1g68190	CONSTANS B-box zinc finger family protein	-1.35058	0.00464249
A016792_01	At5g07900	expressed protein	-1.35048	0.000965106
A016285_01	At5g48230	acetyl-CoA C-acetyltransferase (acetoacetyl-coenzyme A thiolase), putative	-1.35039	0.000188885
A013196_01	At4g02230	60S ribosomal protein L19 (RPL19C)	-1.35036	0.00076498
A007831_01	At2g15630	pentatricopeptide (PPR) repeat-containing protein	-1.35021	0.00257401
A024046_01	At3g07565	hypothetical protein	-1.34918	0.000403513
A012203_01	At3g14930	uroporphyrinogen decarboxylase (UPD), putative	-1.34899	0.000591692
A011666_01	At3g13180	sun protein (fmu protein) -related	-1.34891	0.00106819
A023439_01	At2g38370	expressed protein	-1.34887	0.00742139
A003771_01	At1g67650	F12A21.20	-1.34879	0.00411894
A003057_01	At1g16640	transcriptional factor B3 family	-1.34837	0.0067994
A013623_01	At4g32840	pyrophosphate--fructose-6-phosphate 1-phosphotransferase -related	-1.34795	0.000832059
A023430_01	At2g32550	expressed protein	-1.34758	0.0018451
A011533_01	At3g06980	DEAD/DEAH box helicase, putative	-1.34732	0.0332615
A012960_01	At4g20030	RNA recognition motif (RRM)-containing protein	-1.34715	0.0127398
A009526_01		Arabidopsis thaliana DNA chromosome 3, BAC clone F2K15	-1.34688	0.00249618
A018662_01	At5g35540	hypothetical protein	-1.34632	0.00419738
A020838_01	At3g25480	rhodanese-like domain protein	-1.34591	0.0235628
A019345_01	At5g07280	receptor-related protein kinase-like protein	-1.34584	0.00251145
A011020_01	At3g20620	F-box protein-related	-1.34575	1.52006e-05
A019291_01	At5g46580	pentatricopeptide (PPR) repeat-containing protein	-1.34526	0.00428777
A007248_01	At2g34990	RING zinc finger protein -related	-1.34525	0.00268215
A004396_01	At1g08780	expressed protein	-1.34501	0.0005476
A024203_01	At2g05120	expressed protein	-1.34436	0.00135124
A004031_01	At1g02330	expressed protein	-1.34385	0.00630743
A001938_01	At1g02690	importin alpha subunit -related	-1.34359	0.000109969
A000557_01		Arabidopsis thaliana BAC T1F9 chromosome 1, complete sequence	-1.34302	0.00443
A014690_01	At4g14940	amine oxidase like protein	-1.3425	0.0367749
A009432_01	At3g12850	hypothetical protein	-1.34247	0.00193239
A018940_01	At5g41880	DNA polymerase alpha subunit IV (primase)-related protein	-1.34247	0.000541477
A015795_01	At5g13960	SET-domain transcriptional regulator family	-1.34222	0.000708868
A008587_01	At2g28000	RuBisCO subunit binding-protein alpha subunit/60 kDa chaperonin alpha subunit	-1.34167	0.0499792
A003265_01	At1g07840	expressed protein	-1.34088	0.00107505
A013812_01	At4g30870	hypothetical protein	-1.34087	0.00348834
A013747_01	At4g25730	expressed protein	-1.34059	0.00277279
A000683_01	At1g77720	protein kinase family	-1.34032	0.0217846
A008747_01	At2g45730	expressed protein	-1.34023	0.00184729
A006925_01	At2g34210	transcription elongation factor -related	-1.34007	0.0065368
A003354_01	At1g02840	pre-mRNA splicing factor SF2 (SR1 protein)	-1.33998	0.0378213
A012124_01	At3g07270	GTP cyclohydrolase I	-1.33915	0.00425991
A001748_01	At1g03280	expressed protein	-1.3389	0.000627711
A003481_01	At1g77590	long-chain-fatty-acid--CoA ligase (acyl-CoA synthetase) family	-1.33836	0.000541746
A016796_01	At5g10720	histidine kinase - like protein	-1.33713	0.000631543
A019967_01	At1g74000	strictosidine synthase family	-1.33457	0.00109479
A004903_01	At1g17640	RNA recognition motif (RRM)-containing protein	-1.33441	0.0335253
A001830_01	At1g50400	hypothetical protein	-1.33408	0.000141743
A010444_01	At3g46900	copper transport protein - like protein	-1.33312	0.00244689
A021825_01	At5g66230	expressed protein	-1.33259	0.00992924
A015831_01	At5g60040	DNA-directed RNA polymerase - like protein	-1.33253	0.000158634
A024640_01	At2g19480	nucleosome assembly protein -related	-1.33247	0.00118008
A010369_01	At3g44890	50S ribosomal protein L9, chloroplast precursor (CL9)	-1.33239	0.00151446
A023382_01	At2g29330	short-chain dehydrogenase/reductase family protein (tropinone reductase, putative)	-1.33221	0.00482536
A022657_01	At3g45950	hypothetical protein	-1.33169	0.000913631
A000093_01	At1g08860	copine, putative	-1.33138	0.000321969
A002859_01	At1g14060	expressed protein	-1.33122	0.00154728
A020440_01	At5g46430	60S ribosomal protein L32 (RPL32B)	-1.33116	0.00416094
A010795_01	At3g18970	pentatricopeptide (PPR) repeat-containing protein	-1.33093	0.00183236
A019882_01	At2g20490	expressed protein	-1.33081	0.00210887
A013614_01	At4g30500	expressed protein	-1.33074	0.0200677
A018304_01	At5g16310	ubiquitin C-terminal hydrolase-related protein	-1.33063	0.00369419
A024077_01	At3g03230	esterase/lipase/thioesterase family	-1.33047	0.000802217
A020919_01	At3g25860	dihydrolipoamide S-acetyltransferase	-1.32994	0.00126259
A006856_01	At2g40620	bZip DNA binding protein	-1.32993	0.00425998
A014050_01	At4g00690	Ulp1 protease family	-1.32983	0.00653682
A021701_01	At1g27400	60S ribosomal protein L17 (RPL17A)	-1.32955	0.00210464
A005203_01	At5g49910	heat shock protein cpHsc70-2 (hsc70-7)	-1.32951	0.00113322
A011467_01	At3g18610	nucleolin, putative	-1.32946	0.00110682
A002630_01	At1g79370	cytochrome P450, putative	-1.32935	0.017912
A000032_01	At1g09930	hypothetical protein	-1.32871	0.0026373
A024079_01	At3g03060	26S proteosome regulatory subunit -related	-1.3287	0.00613489
A010943_01	At3g52960	peroxiredoxin - like protein	-1.32857	0.00130255
A024874_01	At4g28510	prohibitin-related protein	-1.32824	0.000158365
A000006_01	At1g09640	elongation factor 1B-gamma, putative (eEF-1B gamma)	-1.32776	0.0208988
A025642_01	At1g48630	WD-40 repeat auxin-dependent protein ARCA, putative	-1.32766	0.00199361
A003951_01	At1g16280	DEAD/DEAH box helicase, putative	-1.32763	0.00127633
A011341_01	At3g52420	outer envelope membrane protein-related protein	-1.32755	0.00097837
A007584_01	At2g30530	expressed protein	-1.32645	0.00104876
A001512_01		Genomic sequence for Arabidopsis thaliana BAC F12A21 from chromosome I	-1.32582	0.000144807
A004330_01	At1g49530	geranylgeranyl pyrophosphate synthase (GGPS6)(farnesyltranstransferase)	-1.32569	0.000440687
A008380_01	At2g35950	expressed protein	-1.32566	0.00456859
A019820_01	At2g33450	50S ribosomal protein L28, chloroplast precursor (CL28)	-1.3255	0.00123288
A004231_01	At1g22275	hypothetical protein	-1.32501	0.00403291
A016205_01	At5g05940	hypothetical protein	-1.32496	0.00301441
A021982_01	At2g44120	60S ribosomal protein L7 (RPL7C)	-1.3248	6.55234e-06
A007514_01		Arabidopsis thaliana chromosome II section 220 of 255 of the complete sequence. Sequence from clones T2P4, T7D17, T20B5	-1.32436	0.0163519
A001639_01	At1g66630	seven in absentia (sina) protein family	-1.32343	0.0413946
A012943_01	At4g32080	hypothetical protein	-1.32343	0.00042913
A006379_01	At2g02740	hypothetical protein	-1.32329	1.64749e-05
A000914_01	At1g31930	G-protein -related	-1.32316	0.00404874
A017863_01	At5g55300	DNA topoisomerase I (sp P30181)	-1.32315	0.00409847
A023095_01	At5g56780	expressed protein	-1.32307	0.0115898
A010061_01	At3g55400	methionyl-tRNA synthetase (AtcpMetRS)	-1.3224	0.00311555
A005521_01	At1g02150	pentatricopeptide (PPR) repeat-containing protein	-1.32218	0.000386363
A000573_01	At1g05730	hypothetical Protein	-1.32196	0.00227707
A000797_01	At1g76870	hypothetical protein	-1.32167	0.00778454
A008107_01	At2g17240	expressed protein	-1.32143	0.00164693
A024671_01	At3g13940	expressed protein	-1.32082	0.000132455
A015722_01	At5g46280	DNA replication licensing factor, putative	-1.3207	0.00160495
A016058_01	At5g50170	C2 domain/GRAM domain-containing protein	-1.32066	0.000124206
A012527_01		Arabidopsis thaliana DNA chromosome 3, BAC clone T8B10	-1.32033	0.00119595
A020987_01	At2g41720	pentatricopeptide (PPR) repeat-containing protein	-1.3202	0.00180282
A007519_01	At2g40780	translation initiation factor -related	-1.32015	0.00217484
A021059_01	At1g53240	malate dehydrogenase [NAD], mitochondrial, putative	-1.31953	0.0118782
A000302_01	At1g48310	SNF2domain/helicase domain-containing protein	-1.31951	0.00389487
A011598_01	At3g25110	acyl-(acyl carrier protein) thioesterase	-1.31865	0.00264523
A001082_01	At1g04985	expressed protein	-1.31846	0.000113077
A004579_01	At1g75250	myb family transcription factor	-1.31781	0.00143709
A018720_01	At5g46780	proline-rich protein family	-1.31741	0.000436069
A016567_01	At5g39790	expressed protein	-1.31732	0.000942943
A009269_01	At3g24495	DNA mismatch repair protein MSH6-2 (MSH7)	-1.31708	0.0044148
A004797_01	At1g28710	expressed protein	-1.31659	0.00261726
A019396_01	At5g39440	serine/threonine-specific protein kinase -related protein	-1.31641	0.00244917
A016307_01	At5g67100	DNA polymerase alpha 1	-1.31595	0.00106624
A014536_01	At4g04970	callose synthase, putative	-1.31577	0.0144432
A002644_01	At1g73530	RNA recognition motif (RRM)-containing protein	-1.3157	0.00140107
A019593_01	At4g16160	pore protein homolog	-1.31526	0.000628033
A000598_01	At1g66250	glycosyl hydrolase family 17	-1.31479	0.00439445
A021690_01	At1g09480	cinnamyl-alcohol dehydrogenase (CAD) family	-1.31476	0.0346308
A010735_01	At3g17840	leucine-rich repeat transmembrane protein kinase, putative	-1.31361	9.96608e-06
A005401_01	At5g20020	GTP-binding nuclear protein (RAN-2)	-1.3136	0.00172247
A020768_01	At2g24120	chloroplast single subunit DNA-dependent RNA polymerase	-1.31313	0.000239679
A002496_01	At1g27680	glucose-1-phosphate adenylyltransferase, large subunit 2, chloroplast (ADP-glucose pyrophosphorylase) (APL2)	-1.31282	0.000551663
A005203_01	At5g49910	heat shock protein cpHsc70-2 (hsc70-7)	-1.31241	0.000760162
A019145_01	At5g22740	glycosyltransferase family 2	-1.31181	0.00411523
A013557_01	At4g15510	oxygen-evolving complex 25.6 kD protein, chloroplast precursor, putative	-1.31177	0.000209621
A016324_01	At5g39610	NAM / CUC2 - like protein	-1.31135	0.00255909
A001118_01	At1g14490	hypothetical protein	-1.31099	0.000442763
A008894_01	At3g02760	histidyl tRNA synthetase -related	-1.31096	0.000702963
A013598_01	At4g17720	RNA recognition motif (RRM)-containing protein	-1.31074	0.00349911
A014829_01	At4g23570	phosphatase - related	-1.31073	0.000425798
A019555_01	At4g37740	transcription activator (GRL2)	-1.30989	0.00749285
A019151_01	At5g15750	ribosomal protein S4/S9 related	-1.30962	0.000146451
A018409_01	At5g51160	expressed protein	-1.3095	0.00123691
A007702_01	At2g20020	expressed protein	-1.30943	0.00112589
A005688_01	At1g17580	myosin -related	-1.30943	0.00297553
A001650_01	At1g31460	expressed protein	-1.30942	0.00267616
A003794_01	At1g77390	cyclin, putative	-1.30871	6.84028e-06
A025152_01	At5g44830	polygalacturonase, putative	-1.30869	0.0128252
A008523_01	At2g28690	expressed protein	-1.30865	0.000948749
A016110_01	At5g60340	expressed protein	-1.30849	0.000444816
A018487_01	At5g65590	Dof zinc finger protein	-1.3081	0.0113682
A009642_01	At3g04850	expressed protein	-1.30772	0.000907364
A009646_01	At3g23370	hypothetical protein	-1.30766	0.00122947
A008931_01	At3g46640	myb family transcription factor	-1.30646	0.00152971
A020843_01	At4g30930	WRKY family transcription factor	-1.30636	0.00339917
A011939_01	At3g55950	protein kinase family	-1.30633	0.00165124
A013202_01	At4g33340	expressed protein	-1.30625	0.000528542
A019544_01	At4g25170	expressed protein	-1.30546	0.00200481
A007560_01	At2g17740	CHP-rich zinc finger protein, putative	-1.30538	0.00598123
A011099_01	At3g22880	meiotic recombination protein (AtDMC1)	-1.30487	0.00152824
A013544_01	At4g14770	expressed protein	-1.30468	0.0041265
A018817_01	At5g66020	hypothetical protein	-1.30403	0.000847264
A016515_01	At5g17100	hypothetical protein	-1.30374	0.00388111
A012223_01	At3g20020	protein arginine N-methyltransferase family	-1.30322	0.000817506
A021252_01	At3g45030	40S ribosomal protein S20 (RPS20A)	-1.30282	0.00255593
A018963_01	At5g38830	cysteine-tRNA ligase -related protein	-1.30245	0.000547883
A009773_01	At3g21400	expressed protein	-1.30221	0.000119573
A008209_01	At2g19900	malate oxidoreductase (malic enzyme)	-1.30182	0.0470807
A004456_01	At1g05385	expressed protein	-1.30162	0.00215913
A002310_01		Genomic sequence for Arabidopsis thaliana BAC T25N20 from chromosome I	-1.30102	0.0350239
A009495_01	At3g21640	peptidylprolyl isomerase, putative	-1.3006	0.000395524
A021946_01	At5g64650	50S ribosomal protein L17	-1.30025	0.000601842
A003559_01	At1g33930	AIG1-related protein	-1.29994	0.00184769
A005203_01	At5g49910	heat shock protein cpHsc70-2 (hsc70-7)	-1.29923	0.0023195
A020296_01	At5g01650	Macrophage migration inhibitory factor (MIF) family	-1.29909	0.0433088
A025306_01	At1g31180	3-isopropylmalate dehydrogenase, chloroplast, putative	-1.29898	0.0110959
A011782_01	At3g52140	tetratricopeptide repeat (TPR)-containing protein	-1.29858	0.00908587
A016056_01	At5g50210	expressed protein	-1.29821	0.00585014
A019991_01	At1g73230	transcription factor BTF3 (RNA polymerase B transcription factor 3) -related	-1.29806	0.00988041
A023989_01	At1g52270	hypothetical protein	-1.29775	0.00410508
A018811_01	At5g40260	nodulin MtN3 family protein	-1.29745	0.00650523
A003467_01	At1g19600	ribokinase, putative	-1.29685	0.00361855
A024413_01	At2g29180	expressed protein	-1.29659	0.00200529
A005192_01	At1g09290	hypothetical protein	-1.29655	0.0158634
A020438_01	At4g37200	thioredoxin family	-1.29636	0.000250552
A017292_01	At5g40570	hypothetical protein	-1.29633	0.00371374
A008199_01	At2g19670	protein arginine N-methyltransferase, putative	-1.29558	0.00980387
A022351_01		Arabidopsis thaliana DNA chromosome 4, P1 clone M7J2 (ESSA project)	-1.29548	0.00121504
A022107_01	At4g34670	40S ribosomal protein S3A (RPS3aB)	-1.2954	0.0456517
A004263_01	At1g73820	expressed protein	-1.29509	3.63093e-05
A009152_01	At3g16310	expressed protein	-1.29476	0.000496077
A014854_01	At4g34290	expressed protein	-1.29423	0.0084236
A024030_01	At1g69670	E3 ubiquitin ligase SCF complex subunit Cullin, putative	-1.2939	0.00025156
A000313_01	At1g20220	glycine-rich protein	-1.29337	0.00267542
A013840_01	At4g20160	Glu-rich protein	-1.29216	0.00278324
A003848_01	At1g79140	expressed protein	-1.29212	0.00294019
A020319_01	At4g31990	aspartate aminotransferase, chloroplast (transaminase A/AAT1/Asp5)	-1.29192	0.0107284
A016851_01	At5g04900	short-chain dehydrogenase/reductase family protein	-1.2918	9.03497e-05
A012615_01	At3g59550	cohesion family protein (SYN3) (RAD21-2)	-1.29179	0.000838438
A009539_01	At3g49890	expressed protein	-1.29178	0.0196303
A008340_01	At2g37690	phosphoribosylaminoimidazole carboxylase -related	-1.29149	0.000265225
A009618_01	At3g10610	40S ribosomal protein S17 (RPS17C)	-1.29121	0.00120103
A005994_01	At5g59720	heat shock protein family	-1.29047	0.00161312
A002884_01	At1g15480	DNA-binding protein, putative	-1.28999	0.00279011
A022406_01	At4g33760	tRNA synthetase class II family	-1.28973	0.000864818
A020323_01	At1g55150	ethylene-responsive DEAD box RNA helicase, putative	-1.28875	0.000130629
A022108_01		A.thaliana (Columbia) cyc2b mRAN for cyclin 2b protein	-1.28867	0.00358046
A020596_01	At4g38160	expressed protein	-1.28834	0.000935821
A000987_01	At1g15940	expressed protein	-1.28741	0.0145534
A016626_01	At5g03500	expressed protein	-1.28737	0.00041604
A022855_01	At5g39560	expressed protein	-1.28692	0.0231552
A014619_01	At4g09160	expressed protein	-1.28595	0.00237672
A007156_01	At2g04650	ADP-glucose pyrophosphorylase family	-1.28492	0.00292212
A014744_01	At4g39800	myo-inositol-1-phosphate synthase	-1.28479	0.0111368
A019330_01	At5g14910	heavy-metal-associated domain-containing protein	-1.28411	0.00479624
A001940_01	At1g10385	hypothetical protein	-1.2839	9.3272e-05
A025747_01	At1g51710	ubiquitin-specific protease 6 (UBP6), putative	-1.28384	0.00781818
A008969_01	At3g63130	RAN GTPase activating protein 1 protein	-1.28328	0.0385806
A001713_01	At1g49810	sodium hydrogen antiporter, putative (NHD2)	-1.28309	0.0119751
A005964_01		ESTs, Weakly similar to T50784 hypothetical protein T30N20_20 - Arabidopsis thaliana [A.thaliana]	-1.28291	0.0112076
A014452_01	At4g22320	expressed protein	-1.28222	0.00174285
A019492_01	At3g54320	ovule development protein, putative	-1.28184	0.000257392
A021769_01		Arabidopsis thaliana chromosome III P1 MZB10 genomic sequence	-1.2813	0.000342984
A008907_01	At3g62160	acyltransferase family	-1.28126	0.0191385
A011342_01	At3g05060	SAR DNA-binding protein, putative	-1.28113	0.0243458
A024815_01	At4g25540	DNA mismatch repair protein MSH3	-1.28104	0.000203007
A023457_01	At2g19730	60S ribosomal protein L28 (RPL28A)	-1.28041	0.011085
A003090_01		Genomic sequence for Arabidopsis thaliana BAC T10O22 from chromosome I	-1.28025	0.00539431
A011571_01	At3g09670	PWWP domain protein	-1.28002	0.00658931
A008208_01	At2g19850	hypothetical protein	-1.27936	0.000442732
A006959_01	At2g22870	nucleotide-binding protein -related	-1.27915	0.00415094
A013617_01	At4g30620	expressed protein	-1.27897	0.00359901
A001357_01	At1g77000	F-box protein family	-1.27872	0.00788236
A002191_01	At1g19080	hypothetical protein	-1.2786	0.00878191
A023414_01	At2g30990	hypothetical protein	-1.2784	4.95509e-05
A003081_01	At1g31760	expressed protein	-1.27818	0.000746697
A014772_01	At4g17240	expressed protein	-1.27818	0.0216181
A009577_01	At3g52790	expressed protein	-1.27808	0.0161026
A006095_01	At2g35040	phosphoribosylaminoimidazolecarboxamide formyltransferase -related	-1.27781	0.00119326
A020300_01	At1g22780	40S ribosomal protein S18 (RPS18A)	-1.27771	0.00562666
A008943_01	At3g16650	PP1/PP2A phosphatases pleiotropic regulator PRL2	-1.27756	0.000138241
A000742_01	At1g18450	actin-related protein 4 (ARP4)	-1.27729	0.0273198
A004193_01	At1g77550	tubulin-tyrosine ligase family	-1.27719	0.000958638
A002985_01	At1g80710	transducin / WD-40 repeat protein family	-1.27715	0.00204178
A018712_01	At5g48870	U6 snRNA-associated Sm-related protein-like	-1.27713	0.000924107
A004795_01	At1g42430	expressed protein	-1.27702	0.000892617
A003247_01	At1g76660	expressed protein	-1.27686	0.00576959
A023293_01	At1g73020	hypothetical protein	-1.27667	0.00690321
A025390_01	At2g42100	hypothetical protein	-1.27654	0.00173498
A021654_01	At2g16580	auxin-induced (indole-3-acetic acid induced) protein, putative	-1.27637	0.00490177
A019813_01	At1g33040	expressed protein	-1.27625	0.000816743
A009339_01	At3g18730	tetratricopeptide repeat (TPR)-containing protein	-1.27564	0.00150351
A022824_01	At5g45450	hypothetical protein	-1.27515	0.000255632
A022009_01	At3g23390	60S ribosomal protein L36a/L44 (RPL36aA)	-1.27508	0.0027292
A024976_01	At4g00710	protein kinase family	-1.27472	0.000876836
A000492_01	At1g03530	expressed protein	-1.2744	0.000125626
A005203_01	At5g49910	heat shock protein cpHsc70-2 (hsc70-7)	-1.27374	0.00018557
A005203_01	At5g49910	heat shock protein cpHsc70-2 (hsc70-7)	-1.27339	0.00020139
A023715_01	At1g63440	copper-exporting ATPase (responsive-to-antagonist 1) (copper-transporting ATPase) (RAN1), putative	-1.27261	0.000221093
A021262_01	At4g26430	COP9 signalosome subunit 6 (CSN6B), CSN complex subunit 6B	-1.27232	0.000804937
A023964_01	At3g66656	MADS-box protein	-1.27185	0.0393685
A001190_01	At1g53800	expressed protein	-1.27164	0.00258283
A010036_01	At3g09730	hypothetical protein	-1.27148	0.00786661
A005280_01	At5g19050	expressed protein	-1.27127	0.000428646
A015719_01	At5g17320	homeodomain protein	-1.27121	0.00403917
A017080_01	At5g60580	zinc finger (C3HC4-type RING finger) protein family	-1.27119	2.77119e-05
A025154_01	At5g58820	subtilisin-like serine protease	-1.27073	0.0475142
A001731_01	At1g54620	hypothetical protein	-1.27067	0.000852247
A009847_01	At3g02160	hypothetical protein	-1.27059	0.0522977
A012903_01	At4g31210	DNA topoisomerase I -related	-1.27051	0.0114354
A009796_01	At3g01770	DNA-binding protein family	-1.26998	0.000540139
A003712_01	At1g28370	ethylene responsive element binding factor 11, putative (EREBP11)(ERF11)	-1.26958	0.00298202
A021045_01	At2g35820	expressed protein	-1.26905	0.000971884
A003779_01	At1g42110	transposase -related	-1.26886	0.0059534
A003345_01	At1g11400	expressed protein	-1.26869	0.000635984
A003846_01	At1g04190	tetratricopeptide repeat (TPR)-containing protein	-1.26867	0.00298771
A013285_01	At4g22970	expressed protein	-1.26859	0.00237061
A000471_01	At1g03687	expressed protein	-1.26849	0.0136537
A024978_01	At4g01560	expressed protein	-1.26841	0.00173799
A025257_01	At5g26860	Lon protease homolog 2 precursor	-1.26831	0.00217554
A011743_01	At3g19290	abscisic acid responsive elements-binding factor	-1.26803	0.000363855
A007208_01	At2g39910	expressed protein	-1.26705	0.000387921
A005725_01	At1g05180	auxin-resistance protein AXR1	-1.26662	4.29975e-05
A020198_01		A.thaliana mRNA for eIF4Eiso protein	-1.26654	0.0117793
A024275_01	At5g65020	annexin	-1.26633	0.00270341
A007718_01	At2g44820	expressed protein	-1.26607	0.0234828
A005203_01	At5g49910	heat shock protein cpHsc70-2 (hsc70-7)	-1.26548	0.00652311
A004825_01	At1g74960	3-ketoacyl-ACP synthase -related	-1.26404	0.000417308
A008995_01	At3g20060	ubiquitin-conjugating enzyme (UBC19)	-1.26392	0.000636829
A016301_01	At5g27470	seryl-tRNA synthetase	-1.26373	0.0092117
A010514_01	At3g49750	leucine rich repeat protein family	-1.26311	0.00375404
A008690_01	At2g31780	Ariadne protein from Drosophila -related	-1.26232	0.000148935
A005586_01	At1g65770	F-box protein family	-1.26213	0.00398635
A025909_01	At2g26740	epoxide hydrolase (ATsEH)	-1.26191	0.00164068
A018053_01	At5g64640	pectinesterase family	-1.26123	2.85035e-05
A019566_01	At4g12600	ribosomal protein L7Ae family	-1.26084	0.00472932
A021289_01	At4g13170	60S ribosomal protein L13A (RPL13aC)	-1.26044	0.0315866
A001145_01		Genomic sequence for Arabidopsis thaliana BAC F28K19 from chromosome I	-1.26008	0.0046843
A000358_01	At1g63660	GMP synthase [glutamine-hydrolyzing] (glutamine amidotransferase), putative	-1.26003	0.00720321
A024251_01	At2g06990	RNA helicase (HUA enhancer 2/HEN2)	-1.25989	0.00687984
A010904_01	At3g57360	expressed protein	-1.25972	0.0267083
A002202_01	At1g14410	DNA-binding protein p24 -related	-1.25947	0.000328839
A022741_01	At3g24280	hypothetical protein	-1.25933	0.00243508
A022252_01	At5g35116	plant transposase (Ptta/En/Spm) family	-1.25922	6.07756e-05
A016099_01	At5g52440	HCF106 (gb|AAD32652.1)	-1.25845	0.00165711
A007675_01	At2g20110	expressed protein	-1.25845	0.0011131
A016358_01	At5g49410	expressed protein	-1.25835	0.00137071
A014136_01	At4g24750	expressed protein	-1.25828	0.002343
A012068_01	At3g09890	expressed protein	-1.25723	0.00327573
A021647_01	At2g20450	60S ribosomal protein L14 (RPL14A)	-1.25662	0.00360582
A007555_01	At2g44640	expressed protein	-1.25629	0.000498825
A023876_01	At1g29030	glycine-rich protein	-1.25609	0.000198977
A014002_01	At4g34440	serine threonine protein kinase -related	-1.25598	0.000684359
A008204_01	At2g34620	expressed protein	-1.25587	0.00410841
A019683_01	At5g52960	expressed protein	-1.25586	0.00709412
A017227_01	At5g06360	expressed protein	-1.25527	0.0013959
A012963_01	At4g36290	ATP-binding region, ATPase-like domain-containing protein	-1.25434	0.00207741
A013483_01	At4g04490	receptor-related protein kinase	-1.25407	0.00864662
A014371_01	At4g00760	expressed protein	-1.25379	0.00073703
A009698_01	At3g03760	lateral organ boundaries (LOB) domain family	-1.25369	0.0045097
A010657_01	At3g02820	CCHC-type zinc finger protein -related	-1.25342	0.000799089
A017727_01	At5g13840	cell cycle switch protein	-1.25302	0.0106056
A007745_01	At2g21440	RNA recognition motif (RRM)-containing protein	-1.25289	0.0019939
A011225_01	At3g60360	expressed protein	-1.25212	0.000933887
A020826_01	At4g01120	G-box binding factor(bZIP protein), putative	-1.2517	0.000452673
A018523_01	At5g06350	expressed protein	-1.25147	0.00943868
A000741_01	At1g66130	oxidoreductase -related	-1.25136	0.0121293
A009928_01	At3g61090	hypothetical protein	-1.25059	0.00637897
A024137_01	At2g44690	rac family GTP-binding protein(ARAC9	-1.25036	0.000193499
A000919_01	At1g26160	expressed protein	-1.24962	0.000788407
A019312_01	At5g53170	FtsH protease, putative	-1.24962	6.00159e-05
A023040_01	At5g08550	hypothetical protein	-1.24943	0.000292906
A018252_01	At5g14450	GDSL-motif lipase/hydrolase protein	-1.24941	0.00783552
A016940_01	At5g11530	expressed protein	-1.24931	0.00597468
A012546_01	At3g19050	kinesin-related protein	-1.24922	0.0180685
A019173_01	At5g10690	pentatricopeptide (PPR) repeat/CBS domain-containing protein	-1.24903	0.000215726
A002106_01	At1g08680	ARF GAP-like zinc finger-containing protein (ZiGA4)	-1.24838	0.000329264
A005203_01	At5g49910	heat shock protein cpHsc70-2 (hsc70-7)	-1.24831	0.00125566
A016134_01	At5g51960	expressed protein	-1.24801	0.00010195
A008342_01	At2g47600	magnesium/proton exchanger (MHX1)	-1.24778	0.00179694
A020895_01	At5g05470	eukaryotic translation initiation factor 2 alpha subunit-related protein	-1.24726	0.00310418
A015866_01	At5g22920	PGPD14 protein	-1.24705	0.000131738
A017697_01	At5g61920	hypothetical protein	-1.24693	0.000355631
A006400_01	At2g32650	expressed protein	-1.24688	0.00182241
A009948_01	At3g56910	ribosomal protein, chloroplast	-1.24661	0.00053157
A008889_01	At3g19910	zinc finger (C3HC4-type RING finger) protein family	-1.24639	0.00236338
A009894_01	At3g56680	expressed protein	-1.24503	0.00125353
A015964_01	At5g24470	pseudo-response regulator, APRR5 (APRR1/TOC1 family)	-1.24497	0.000794179
A023688_01	At2g17750	hypothetical protein	-1.2444	0.00129051
A000374_01	At1g20720	hypothetical protein	-1.24418	0.00238018
A017199_01	At5g07400	expressed protein	-1.24323	0.000241832
A008583_01		Arabidopsis thaliana chromosome II section 100 of 255 of the complete sequence. Sequence from clones T23A1, F5J6, MJB20	-1.24279	0.00715949
A003694_01	At1g17880	transcription factor -related	-1.24236	0.00243206
A015447_01	At4g36930	bHLH protein SPATULA (SPT)	-1.24232	0.000866087
A004683_01	At1g14610	valyl-tRNA synthetase -related	-1.24171	0.00241146
A007593_01	At2g33620	AT-hook DNA-binding protein (AHP1)	-1.24115	0.000909738
A021994_01	At1g74060	60S ribosomal protein L6 (RPL6B)	-1.24068	0.0427028
A014769_01	At4g02380	late embryogenesis abundant protein family	-1.23952	0.00939369
A010487_01	At3g02280	flavodoxin family	-1.23907	0.000307923
A019202_01	At5g10820	hypothetical protein	-1.23887	0.00212199
A010831_01	At3g02590	delta 7-sterol-C5-desaturase, putative	-1.23843	0.00661396
A008743_01	At2g39795	expressed protein	-1.23809	0.000307277
A003274_01	At1g30610	pentatricopeptide (PPR) repeat-containing protein	-1.23799	0.00568136
A009925_01	At3g61100	expressed protein	-1.23739	0.00922206
A021458_01	At3g18960	transcriptional factor B3 family	-1.23723	0.0357789
A006611_01	At2g45720	expressed protein	-1.23722	0.000119084
A010320_01	At3g12390	nascent polypeptide associated complex alpha chain -related	-1.23687	0.0304244
A009430_01	At3g49990	expressed protein	-1.23677	0.00389349
A018317_01	At5g63920	DNA topoisomerase III	-1.23676	0.0010912
A011945_01		Arabidopsis thaliana DNA chromosome 3, BAC clone T23J7	-1.23667	0.00342339
A009482_01	At3g18580	hypothetical protein	-1.23662	0.0038108
A020998_01	At2g47610	60S ribosomal protein L7A (RPL7aA)	-1.23609	0.00138582
A018160_01	At5g14580	polynucleotide phosphorylase	-1.2352	0.000451379
A011736_01	At3g20260	expressed protein	-1.2351	0.000902401
A000643_01	At1g29220	expressed protein	-1.23503	0.000448259
A000334_01	At1g69400	transducin / WD-40 repeat protein family	-1.23503	0.000244562
A001829_01	At1g04380	2-oxoglutarate-dependent dioxygenase, putative	-1.2348	0.00818792
A008376_01	At2g35910	zinc finger (C3HC4-type RING finger) protein family	-1.23473	0.000116104
A016477_01	At5g04895	helicase domain-containing protein	-1.23396	0.00218045
A003627_01	At1g49540	transducin / WD-40 repeat protein family	-1.23374	0.000607646
A009794_01	At3g18870	hypothetical protein	-1.23336	1.21227e-05
A018118_01	At5g43910	pfkB type carbohydrate kinase protein family	-1.23309	0.00240434
A023585_01	At2g16340	hypothetical protein	-1.23287	0.00323884
A024625_01	At3g13730	cytochrome P450, putative (CYP90D)	-1.23261	0.00525931
A007371_01	At2g33030	leucine rich repeat protein family	-1.23204	0.016634
A020096_01		ESTs	-1.23148	0.000379474
A004326_01	At1g74460	GDSL-motif lipase/hydrolase protein	-1.23111	0.0123359
A012308_01	At3g15690	acetyl-CoA carboxylase biotin-containing subunit -related	-1.23076	0.000559896
A003078_01	At1g52980	GTP-binding protein -related	-1.22989	0.00712811
A014526_01	At4g14930	expressed protein	-1.22968	0.00638399
A019917_01	At1g47290	3-beta hydroxysteroid dehydrogenase/isomerase family	-1.22948	0.000528072
A001249_01	At1g09660	KH domain quaking protein, putative	-1.22907	0.00435829
A008682_01	At2g39670	expressed protein	-1.22861	0.00167491
A008026_01	At2g19540	transducin / WD-40 repeat protein family	-1.22833	0.00010107
A014880_01	At4g25070	hypothetical protein	-1.2283	0.000399412
A016998_01	At5g64420	expressed protein	-1.2275	0.00163036
A019032_01	At5g66530	aldose 1-epimerase family	-1.22714	7.12656e-05
A012828_01	At3g55800	sedoheptulose-bisphosphatase precursor	-1.22685	0.00907858
A007064_01	At2g38870	protease inhibitor -related	-1.22679	0.0078274
A015177_01	At4g14690	expressed protein	-1.22673	0.0091587
A014514_01	At4g19150	ankyrin-related protein	-1.22632	0.00296191
A015187_01	At4g14870	expressed protein	-1.22605	5.09442e-05
A012336_01	At3g57550	guanylate kinase-related protein	-1.22537	0.003778
A009505_01	At3g21620	ERD4 protein-related	-1.22496	0.0455387
A016964_01	At5g56950	nucleosome assembly protein	-1.2248	0.0202639
A017645_01	At5g59870	histone H2A, putative	-1.22467	0.000380368
A006697_01	At2g23820	expressed protein	-1.2246	0.00170807
A007155_01	At2g24640	ubiquitin carboxyl terminal hydrolase -related	-1.2245	0.00379884
A009456_01	At3g12500	glycosyl hydrolase family 19 (basic endochitinase)	-1.22384	0.0085192
A001882_01	At1g11780	oxidoreductase, 2OG-Fe(II) oxygenase family	-1.22367	0.00118125
A020440_01	At5g46430	60S ribosomal protein L32 (RPL32B)	-1.22365	0.000869696
A017369_01	At5g39890	expressed protein	-1.22295	0.000937163
A010816_01	At3g06010	homeotic gene regulator, putative	-1.22294	0.00647029
A001822_01	At1g09320	expressed protein	-1.22292	0.000221016
A010184_01	At3g60080	zinc finger (C3HC4-type RING finger) protein family	-1.22292	0.04675
A009177_01	At3g28210	zinc finger protein (PMZ) -related	-1.22283	0.0333489
A014949_01		Arabidopsis thaliana DNA chromosome 4, contig fragment No. 38	-1.22282	0.000481187
A013670_01	At4g22280	expressed protein	-1.22225	0.00605303
A023971_01	At1g55030	F-box protein family	-1.22196	0.0083465
A021549_01	At1g26910	60S ribosomal protein L10 (RPL10B)	-1.22189	0.00714786
A018962_01	At5g38890	expressed protein	-1.22184	0.00228711
A018222_01	At5g13310	expressed protein	-1.2216	0.000675534
A021270_01	At4g34300	glycine-rich protein	-1.22117	0.00229688
A003160_01		Sequence of BAC T1N6 from Arabidopsis thaliana chromosome 1	-1.22111	0.00893937
A010522_01	At3g22660	expressed protein	-1.22057	0.000373508
A018282_01	At5g11150	synaptobrevin (VAMP713)	-1.21971	0.0163871
A008361_01	At2g19490	recA protein -related	-1.21955	0.00757741
A019371_01	At5g16850	telomerase reverse transcriptase	-1.21945	0.000515231
A002714_01	At1g78770	cell division cycle protein family	-1.21926	0.0127794
A010384_01	At3g45020	hypothetical protein	-1.21902	0.00188922
A020303_01	At5g19510	elongation factor 1B alpha-subunit	-1.2181	0.00695576
A010764_01	At3g04200	germin-like protein, putative	-1.21787	0.00638484
A005562_01	At1g23870	trehalose phosphatase family	-1.21784	3.71891e-05
A019362_01	At5g16690	hypothetical protein	-1.21751	0.00150904
A014795_01	At4g24790	DNA polymerase III like protein	-1.21731	0.000871773
A023047_01	At5g24260	dipeptidyl peptidase IV-related protein	-1.2173	0.000439941
A008934_01	At3g20050	T-complex protein 1, alpha subunit/chaperonin	-1.21717	0.00166335
A001883_01	At1g51730	expressed protein	-1.21711	0.00319543
A007357_01	At2g37190	60S ribosomal protein L12 (RPL12A)	-1.21686	0.000807877
A009854_01	At3g54940	cysteine proteinase	-1.21676	0.017334
A007166_01	At2g21860	expressed protein	-1.21655	0.00016327
A006619_01	At2g39190	ABC transporter -related	-1.21655	0.00309043
A020981_01	At5g20160	ribosomal protein L7Ae family	-1.21637	0.00289955
A019610_01	At5g02220	expressed protein	-1.21615	0.000476072
A001999_01	At1g15300	Ac transposase -related	-1.216	0.00613911
A004542_01	At1g55810	uracil phosphoribosyltransferase -related	-1.21595	0.000573718
A018254_01	At5g14460	tRNA synthase - like protein	-1.21594	0.00363545
A014159_01	At4g33870	peroxidase, putative	-1.21592	0.00449239
A018936_01	At5g63520	F-box protein family	-1.21566	0.000574821
A000939_01	At1g80970	hypothetical protein	-1.2154	0.000318289
A015551_01	At5g04210	RNA recognition motif (RRM)-containing protein	-1.21534	0.00456877
A019482_01	At3g51180	expressed protein	-1.21521	0.000230339
A018607_01	At5g54530	expressed protein	-1.21508	0.00544021
A020341_01	At5g04810	pentatricopeptide (PPR) repeat-containing protein	-1.21484	0.00163148
A009753_01	At3g23830	RNA-binding protein, putative	-1.214	0.000793959
A011994_01	At3g09550	ankyrin repeat protein family	-1.21395	0.00425026
A014675_01	At4g17600	Lil3 protein	-1.21368	0.00690206
A011922_01	At3g60790	hypothetical protein	-1.2136	0.0102256
A022243_01	At2g32830	inorganic phosphate transporter (PHT5)	-1.21311	0.000930371
A019385_01	At5g17370	WD-40 repeat protein family	-1.21189	2.94451e-05
A001624_01	At1g50950	expressed protein	-1.21176	0.00571301
A016519_01	At5g16770	myb DNA-binding protein(AtMYB9)	-1.21127	0.0128463
A008967_01	At3g54670	structural maintenance of chromosomes (SMC) - like protein	-1.21097	0.00518766
A024329_01	At3g17650	expressed protein	-1.21055	0.00282225
A003224_01	At1g42700	hypothetical protein	-1.20962	0.000888267
A019689_01	At5g66750	SNF2 domain/helicase domain-containing protein	-1.20919	0.000276364
A024910_01	At4g23370	hypothetical protein	-1.20917	0.0135334
A015721_01	At5g11300	cyclin, putative	-1.20915	0.00709526
A023527_01	At2g27280	hypothetical protein	-1.20911	0.0322446
A010467_01	At3g19790	hypothetical protein	-1.20886	9.76986e-05
A018780_01	At5g17660	expressed protein	-1.20877	0.00750872
A006447_01	At2g23580	hydrolase, alpha/beta fold family	-1.2079	0.0317494
A023829_01		Arabidopsis thaliana chromosome I BAC F28N24 genomic sequence	-1.20684	0.00268539
A014857_01	At4g34330	conserved hypothetical common family	-1.20683	0.00050125
A020076_01	At3g13450	branched chain alpha-keto acid dehydrogenase E1 beta subunit	-1.20669	0.00163142
A003587_01	At1g13680	expressed protein	-1.20633	0.000322987
A017888_01	At5g52910	expressed protein	-1.20629	0.030769
A007576_01	At2g19400	protein kinase, putative	-1.20621	0.00734832
A006139_01	At2g25840	trytophanyl-tRNA synthetase -related	-1.20565	0.000407514
A014088_01	At4g31310	AIG2-related protein	-1.20537	0.00284164
A020200_01	At2g01320	ABC transporter family protein	-1.20512	0.000466049
A002534_01	At1g13690	AtE1 protein	-1.20493	0.00225857
A018531_01	At5g59750	GTP cyclohydrolase II / 3,4-dihydroxy-2-butanone-4-phoshate synthase - like protein	-1.20372	0.00253388
A000632_01	At1g01860	dimethyladenosine transferase -related	-1.20305	0.000113787
A006358_01	At2g41500	WD-40 repeat protein family / small nuclear ribonucleoprotein Prp4p-related	-1.2028	0.000950643
A009433_01	At3g15340	hypothetical protein	-1.20268	0.00390847
A013318_01	At4g30030	hypothetical protein	-1.20147	0.0490799
A014029_01	At4g14780	protein kinase, putative	-1.20115	0.000402704
A002507_01	At1g48950	expressed protein	-1.20114	0.0030028
A015742_01	At5g12220	expressed protein	-1.20059	0.00236302
A015516_01	At5g12930	expressed protein	-1.20047	0.00306331
A001984_01	At1g04170	translation initiation factor eIF-2 gamma subunit, putative	-1.19984	0.00446686
A025675_01	At1g77510	protein disulfide isomerase, putative	-1.19978	0.0035843
A020697_01	At1g78630	ribosomal protein L13p family	-1.19967	0.0012874
A008971_01	At3g01410	RNase H domain-containing protein	-1.19963	0.0114678
A010493_01	At3g04660	F-box protein family	-1.19891	0.00523936
A023703_01		Sequence of BAC T1N6 from Arabidopsis thaliana chromosome 1	-1.19884	0.00795461
A010645_01	At3g62940	expressed protein	-1.19864	0.0265265
A019029_01	At5g05990	expressed protein	-1.19835	0.00168227
A015224_01	At4g24110	expressed protein	-1.198	0.0123191
A018694_01	At5g22550	expressed protein	-1.19742	0.000450965
A001126_01	At1g43860	expressed protein	-1.19727	4.91876e-05
A019134_01	At5g22600	hypothetical protein	-1.19721	0.0129485
A019466_01	At5g54250	cyclic nucleotide-regulated ion channel (CNGC4)	-1.19705	0.00117572
A015121_01	At4g21610	Lsd1 like protein	-1.1967	0.00141702
A021978_01	At1g08630	expressed protein	-1.19635	0.00281753
A018203_01	At5g02470	DPA transcription factor	-1.19624	0.00208525
A023001_01	At5g63690	hypothetical protein	-1.19614	0.000698724
A012103_01	At3g03240	esterase/lipase/thioesterase family	-1.19603	0.0332079
A019323_01	At5g15940	short-chain dehydrogenase/reductase family protein	-1.19598	0.00141168
A015949_01	At5g05640	hypothetical protein	-1.19552	0.00230541
A018048_01	At5g64560	expressed protein	-1.19528	0.000300987
A001996_01	At1g07790	histone H2B, putative	-1.19506	0.00328238
A010766_01	At3g20760	hypothetical protein	-1.19466	2.07338e-05
A025214_01	At5g41830	Arabidopsis hypothetical common family	-1.1946	4.50797e-05
A011471_01	At3g53110	DEAD/DEAH box helicase, putative	-1.19449	0.00183937
A009812_01	At3g03350	hypothetical protein	-1.1942	0.000533401
A021997_01	At5g16130	40S ribosomal protein S7 (RPS7C)	-1.19373	0.00299077
A013416_01	At4g37910	heat shock protein mtHsc70-1	-1.19367	0.0031232
A013513_01	At4g08550	hypothetical protein	-1.19311	0.0268879
A001456_01	At1g08000	GATA zinc finger protein	-1.19264	0.00248978
A001404_01	At1g14687	expressed protein	-1.19237	0.000122095
A012151_01	At3g08950	SCO1 protein -related	-1.19231	0.000764519
A020526_01	At3g24320	DNA mismatch repair MutS family	-1.19173	0.000876617
A019548_01	At4g38480	transducin / WD-40 repeat protein family	-1.19163	0.030115
A004392_01	At1g23180	expressed protein	-1.19161	0.000100434
A017491_01	At5g58080	response regulator protein family	-1.19152	0.0023962
A011018_01	At3g20490	expressed protein	-1.19136	0.000228859
A018049_01	At5g64580	expressed protein	-1.19134	0.0358104
A013786_01	At4g39460	mitochondrial carrier protein family	-1.191	0.00715452
A017737_01	At5g38160	protease inhibitor/seed storage/lipid transfer protein (LTP) family	-1.19066	0.00804882
A000581_01	At1g19490	bZIP protein	-1.19001	0.00147964
A004564_01	At1g68030	hypothetical protein	-1.18976	0.00166961
A016905_01	At5g44785	expressed protein	-1.18975	0.000961741
A019109_01	At5g58280	transcriptional factor B3 family	-1.18965	0.0171747
A016176_01	At5g64990	GTP-binding protein, putative	-1.18875	0.0237368
A001683_01	At1g48380	root hairless 1 (RHL1)	-1.18858	0.00432449
A020037_01	At1g32550	ferredoxin family	-1.18857	1.82628e-05
A004657_01	At1g63640	kinesin-related protein	-1.18809	0.00286064
A011531_01	At3g11860	hypothetical protein	-1.18748	0.00759734
A008855_01		Arabidopsis thaliana chromosome II section 231 of 255 of the complete sequence. Sequence from clones F14N22, F7D19	-1.18735	0.0348774
A010620_01	At3g20240	mitochondrial carrier protein family	-1.18701	0.00400721
A013883_01	At4g01030	pentatricopeptide (PPR) repeat-containing protein	-1.18676	0.00428117
A001077_01	At1g04870	protein arginine N-methyltransferase family	-1.18647	0.00678018
A003137_01	At1g25350	glutamine-tRNA ligase (glutaminyl-tRNA synthetase) (GlnRS), putative	-1.1859	0.000108208
A013982_01	At4g28990	expressed protein	-1.18553	0.00583986
A009875_01	At3g61670	expressed protein	-1.18489	0.00506915
A008325_01	At2g39070	expressed protein	-1.18412	0.00744352
A024089_01	At3g02950	expressed protein	-1.18403	0.000955936
A002265_01	At1g19010	expressed protein	-1.18358	0.00173932
A016901_01	At5g06160	splicing factor 3a	-1.18357	0.00127958
A024822_01	At3g46520	actin 12	-1.18348	0.00309177
A005726_01	At3g62030	peptidylprolyl isomerase ROC4	-1.1828	0.0214528
A011079_01	At3g13620	expressed protein	-1.18262	0.0100122
A005846_01	At1g23950	auxin-regulated protein	-1.18246	0.00378912
A022695_01		Arabidopsis thaliana DNA chromosome 5, BAC clone T24H18 (ESSA project)	-1.18242	0.018264
A009451_01	At3g24690	hypothetical protein	-1.18165	0.00103627
A014888_01	At4g37210	tetratricopeptide repeat (TPR)-containing protein	-1.18115	0.00019165
A018916_01	At5g52220	hypothetical protein	-1.18111	0.00947042
A003514_01	At1g64600	expressed protein	-1.18022	0.0123437
A023393_01	At2g45940	hypothetical protein	-1.17966	0.000362163
A016501_01		Arabidopsis thaliana genomic DNA, chromosome 5, P1 clone:MQJ16	-1.17954	0.00373001
A002242_01	At1g01840	expressed protein	-1.17953	0.000178835
A019266_01	At5g55270	hypothetical protein	-1.17938	0.00308078
A011885_01	At3g61780	hypothetical protein	-1.17929	0.00889503
A001803_01	At1g68160	expressed protein	-1.17915	0.000460558
A008904_01	At3g62870	60S ribosomal protein L7A (RPL7aB)	-1.17846	0.000128111
A001844_01	At1g12370	type II CPD photolyase PHR1 (PHR1)	-1.178	0.000309526
A001001_01	At1g30460	cleavage and polyadenylation specificity factor 30 kDa subunit -related	-1.1779	0.0190442
A025633_01	At1g51040	phosphatidylinositol 4-kinase, putative	-1.17714	0.032953
A002638_01	At1g78930	expressed protein	-1.17713	0.014867
A002506_01	At1g48970	hypothetical protein	-1.17707	0.00122783
A012788_01	At3g52380	33 kDa ribonucleoprotein, chloroplast (RNA-binding protein cp33), putative	-1.17707	0.000585114
A009783_01	At3g01600	No apical meristem (NAM) protein family	-1.1768	0.00179073
A022995_01	At5g38680	Kelch repeat containing F-box protein family	-1.17639	0.000573447
A021235_01	At3g55170	60S ribosomal protein L35 (RPL35C)	-1.17636	0.00176847
A007734_01	At2g45430	AT-hook DNA-binding protein -related	-1.17614	0.000166123
A019527_01	At4g30800	40S ribosomal protein S11 (RPS11B)	-1.17583	0.00124296
A020963_01	At2g35790	expressed protein	-1.17581	0.00079976
A010623_01	At3g25030	zinc finger (C3HC4-type RING finger) protein family	-1.17581	0.000659332
A007598_01	At2g44910	homeobox-leucine zipper protein Athb-4	-1.17559	0.000671368
A019787_01	At1g10230	E3 ubiquitin ligase SCF complex subunit SKP1/ASK1 (At18), putative	-1.17546	0.000305388
A019766_01	At5g27430	signal peptidase	-1.17522	0.00328433
A005737_01	At5g26680	flap endonuclease - like protein	-1.17493	0.0119517
A002376_01	At1g17780	expressed protein	-1.17482	0.00711232
A002031_01	At1g30820	CTP synthase (UTP--ammonia ligase), putative	-1.17457	0.00140349
A012167_01	At3g62120	multifunctional aminoacyl-tRNA ligase-related protein	-1.17447	0.00252003
A007423_01	At2g30790	photosystem II oxygen-evolving complex 23 (OEC23)	-1.17425	0.000215013
A001338_01	At1g12940	nitrate transporter -related	-1.17368	0.00130653
A013746_01	At4g25370	expressed protein	-1.17354	0.000368357
A015817_01	At5g23430	transducin / WD-40 repeat protein family	-1.17348	0.00250293
A016603_01	At5g38110	anti-silencing factor 1-related protein	-1.17338	0.000371419
A009708_01	At3g05130	hypothetical protein	-1.17271	0.0151017
A011562_01	At3g57940	expressed protein	-1.17197	0.00908868
A021303_01	At3g47370	40S ribosomal protein S20 (RPS20B)	-1.17187	0.00103635
A015709_01	At5g48600	chromosome condensation protein	-1.17123	0.00160884
A012143_01	At3g25760	allene oxide cyclase family	-1.17117	0.00891876
A002210_01	At1g43670	fructose 1,6-bisphosphatase -related	-1.17082	0.000485037
A015819_01	At5g52380	expressed protein	-1.17048	0.00791636
A020208_01	At1g56200	expressed protein	-1.17028	0.00187479
A013579_01	At4g16800	enoyl-CoA hydratase, putative	-1.17023	0.00309684
A011086_01	At3g16590	F-box protein family	-1.17022	0.00152449
A014740_01	At4g23530	expressed protein	-1.17021	0.00093282
A016340_01	At5g06910	DnaJ protein family	-1.1701	0.00205867
A016490_01	At5g63550	expressed protein	-1.16924	0.00622795
A016068_01	At5g63460	expressed protein	-1.16895	0.000297394
A002835_01	At1g09740	ER6 protein -related	-1.16838	0.00129811
A011330_01	At3g48150	cell division cycle (CDC) protein family	-1.16818	0.00558813
A025039_01	At5g03810	GDSL-motif lipase/hydrolase protein	-1.16814	0.0189925
A006695_01	At2g19890	hypothetical protein	-1.16814	0.0319074
A001542_01	At1g22670	RING zinc finger protein -related	-1.16807	0.00134384
A025694_01	At3g10290	phosphate translocator-related	-1.16784	0.00535993
A006688_01	At2g19740	60S ribosomal protein L31 (RPL31A)	-1.16763	0.000415868
A007007_01	At2g35350	expressed protein	-1.16705	0.00847947
A004892_01	At1g31860	phosphoribosyl-ATP pyrophosphohydrolase (At-IE)	-1.16634	0.000377335
A011245_01	At3g42660	transducin / WD-40 repeat protein family	-1.16625	0.0113259
A025320_01	At1g51290	F-box protein family (FBX10)	-1.16571	0.0191181
A016549_01	At5g14840	expressed protein	-1.16559	0.00145287
[truncated: 737 more rows]
